# Supplementary material for: Transferrin Insufficiency and Iron Overload in Follicular Fluid Contribute to Oocyte Dysmaturity in Infertile Women With Advanced Endometriosis
Source: Front Endocrinol (Lausanne). 2020 Jun 19;11:391. doi: 10.3389/fendo.2020.00391 (PMC7317002; doi:10.3389/fendo.2020.00391)
Supplement: Supplementary file 4 [file Data_Sheet_1.xlsx]

## Sheet: 577 proteins
				EMS			Control
N	Accession #	Name	Peptides(95%)	113	114	115	119	121
1	tr|V9HWA9|V9HWA9_HUMAN	Epididymis secretory sperm binding protein Li 62p OS=Homo sapiens GN=HEL-S-62p PE=2 SV=1	1578	0.852433	0.933073	0.817313	1.12709	0.911848
2	tr|A0A0K0K1H8|A0A0K0K1H8_HUMAN	Epididymis secretory sperm binding protein Li 71p OS=Homo sapiens GN=HEL-S-71p PE=2 SV=1	2796	0.866485	0.998278	0.906084	1.09489	1.14879
3	tr|A0A024RAB6|A0A024RAB6_HUMAN	Heparan sulfate proteoglycan 2 (Perlecan), isoform CRA_b OS=Homo sapiens GN=HSPG2 PE=4 SV=1	295	0.964785	0.946454	1.11471	1.0958	0.960251
4	sp|P0C0L5|CO4B_HUMAN	Complement C4-B OS=Homo sapiens GN=C4B PE=1 SV=2	666	1.00505	1.1347	0.822533	1.03199	0.739014
5	tr|E9KL23|E9KL23_HUMAN	Epididymis secretory sperm binding protein Li 44a OS=Homo sapiens GN=SERPINA1 PE=2 SV=1	1283	0.648913	0.944429	0.816009	1.05611	1.08122
6	tr|A0A024R462|A0A024R462_HUMAN	Fibronectin 1, isoform CRA_n OS=Homo sapiens GN=FN1 PE=4 SV=1	281	0.823494	1.00055	0.930631	1.10472	0.955747
7	sp|P01023|A2MG_HUMAN	Alpha-2-macroglobulin OS=Homo sapiens GN=A2M PE=1 SV=3	347	0.820075	1.28817	0.99836	0.977448	0.899705
8	tr|A5PL27|A5PL27_HUMAN	CP protein OS=Homo sapiens GN=CP PE=2 SV=1	684	0.84674	1.00974	0.828959	1.08044	0.895851
9	tr|A0A024R3E3|A0A024R3E3_HUMAN	Apolipoprotein A-I, isoform CRA_a OS=Homo sapiens GN=APOA1 PE=3 SV=1	836	0.668321	0.982097	0.80927	1.13387	1.06604
10	sp|P02768|ALBU_HUMAN	Serum albumin OS=Homo sapiens GN=ALB PE=1 SV=2	590	0.85091	0.866482	0.681494	1.01029	1.20395
11	tr|V9HWI6|V9HWI6_HUMAN	Epididymis secretory protein Li 51 OS=Homo sapiens GN=HEL-S-51 PE=2 SV=1	663	0.788815	0.998403	0.835749	1.04802	1.09085
12	tr|B4E1Z4|B4E1Z4_HUMAN	cDNA FLJ55673, highly similar to Complement factor B (EC 3.4.21.47) OS=Homo sapiens PE=1 SV=1	298	0.96727	0.868802	0.862998	1.05287	0.906525
13	sp|P02790|HEMO_HUMAN	Hemopexin OS=Homo sapiens GN=HPX PE=1 SV=2	608	0.886201	0.955768	0.911457	1.03898	0.924485
14	sp|P02671|FIBA_HUMAN	Fibrinogen alpha chain OS=Homo sapiens GN=FGA PE=1 SV=2	373	0.760232	1.05976	0.906957	1.06106	0.978647
15	sp|P01031|CO5_HUMAN	Complement C5 OS=Homo sapiens GN=C5 PE=1 SV=4	101	0.879469	0.998461	0.941383	0.936986	1.02071
16	tr|V9HVY1|V9HVY1_HUMAN	Epididymis secretory sperm binding protein Li 78p OS=Homo sapiens GN=HEL-S-78p PE=2 SV=1	484	0.78621	1.04487	0.913655	1.05541	1.01728
17	tr|Q96K68|Q96K68_HUMAN	cDNA FLJ14473 fis, clone MAMMA1001080, highly similar to Homo sapiens SNC73 protein (SNC73) mRNA OS=Homo sapiens PE=2 SV=1	557	1.04939	1.05946	0.78683	1.0114	1.07142
18	tr|B2RMS9|B2RMS9_HUMAN	Inter-alpha (Globulin) inhibitor H4 (Plasma Kallikrein-sensitive glycoprotein) OS=Homo sapiens GN=ITIH4 PE=2 SV=1	202	0.922573	0.965749	0.929861	0.999516	0.969993
19	sp|P00738|HPT_HUMAN	Haptoglobin OS=Homo sapiens GN=HP PE=1 SV=1	503	0.624512	1.31048	0.860515	1.03394	0.753037
20	tr|A8K5T0|A8K5T0_HUMAN	cDNA FLJ75416, highly similar to Homo sapiens complement factor H (CFH), mRNA OS=Homo sapiens PE=2 SV=1	111	1.07777	0.946933	0.920635	0.714241	1.1488
21	tr|A0A024R944|A0A024R944_HUMAN	Serpin peptidase inhibitor, clade C (Antithrombin), member 1, isoform CRA_a OS=Homo sapiens GN=SERPINC1 PE=3 SV=1	310	0.835797	1.06004	0.965931	1.08654	0.919043
22	tr|D3DRR6|D3DRR6_HUMAN	Inter-alpha (Globulin) inhibitor H2, isoform CRA_a OS=Homo sapiens GN=ITIH2 PE=4 SV=1	193	0.862088	1.02752	0.962693	1.01313	0.981228
23	sp|P02679|FIBG_HUMAN	Fibrinogen gamma chain OS=Homo sapiens GN=FGG PE=1 SV=3	246	0.662471	1.09593	0.859887	1.07532	0.970719
24	sp|P19827|ITIH1_HUMAN	Inter-alpha-trypsin inhibitor heavy chain H1 OS=Homo sapiens GN=ITIH1 PE=1 SV=3	225	0.882817	0.986283	0.931549	1.04278	0.891204
25	sp|P00747|PLMN_HUMAN	Plasminogen OS=Homo sapiens GN=PLG PE=1 SV=2	67	0.854975	1.02888	0.829582	0.835054	1.19679
26	tr|B4E1C2|B4E1C2_HUMAN	Kininogen 1, isoform CRA_b OS=Homo sapiens GN=KNG1 PE=2 SV=1	258	0.873505	1.04061	1.00837	0.985751	0.99335
27	sp|P00734|THRB_HUMAN	Prothrombin OS=Homo sapiens GN=F2 PE=1 SV=2	122	0.888267	1.03057	0.921844	1.06565	0.968211
28	sp|P13671|CO6_HUMAN	Complement component C6 OS=Homo sapiens GN=C6 PE=1 SV=3	61	1.0467	0.955843	0.97552	1.0333	1.00713
29	sp|P06396|GELS_HUMAN	Gelsolin OS=Homo sapiens GN=GSN PE=1 SV=1	108	0.840999	0.897766	0.994901	1.16007	0.998097
30	sp|P06727|APOA4_HUMAN	Apolipoprotein A-IV OS=Homo sapiens GN=APOA4 PE=1 SV=3	93	0.757999	1.01254	1.05309	1.10607	0.954169
31	tr|B3KS79|B3KS79_HUMAN	cDNA FLJ35730 fis, clone TESTI2003131, highly similar to ALPHA-1-ANTICHYMOTRYPSIN OS=Homo sapiens PE=2 SV=1	178	0.913169	0.982387	1.02202	1.00796	0.998824
32	sp|P43652|AFAM_HUMAN	Afamin OS=Homo sapiens GN=AFM PE=1 SV=1	106	0.799169	0.876848	0.789019	1.21442	0.881883
33	tr|V9HW68|V9HW68_HUMAN	Epididymis luminal protein 214 OS=Homo sapiens GN=HEL-214 PE=2 SV=1	216	1.44673	0.896396	1.37526	0.801201	0.818562
34	tr|D9ZGG2|D9ZGG2_HUMAN	Vitronectin OS=Homo sapiens GN=VTN PE=4 SV=1	213	0.834159	0.940597	0.856097	1.07932	0.923247
35	tr|B7Z8Q2|B7Z8Q2_HUMAN	cDNA FLJ55606, highly similar to Alpha-2-HS-glycoprotein OS=Homo sapiens PE=2 SV=1	317	0.92269	1.10225	0.961997	1.04356	0.988662
36	tr|B2R950|B2R950_HUMAN	cDNA, FLJ94213, highly similar to Homo sapiens pregnancy-zone protein (PZP), mRNA OS=Homo sapiens PE=2 SV=1	97	1.09074	0.942177	0.889604	0.793183	0.78413
37	tr|B2R6W1|B2R6W1_HUMAN	cDNA, FLJ93143, highly similar to Homo sapiens complement component 7 (C7), mRNA OS=Homo sapiens PE=2 SV=1	46	1.0616	1.19122	1.13135	0.741421	1.20895
38	tr|Q86U78|Q86U78_HUMAN	Angiotensinogen (Serine (Or cysteine) proteinase inhibitor, clade A (Alpha-1 antiproteinase, antitrypsin), member 8) OS=Homo sapiens PE=2 SV=1	93	1.03178	1.02796	0.959864	0.932418	1.08192
39	sp|P10909|CLUS_HUMAN	Clusterin OS=Homo sapiens GN=CLU PE=1 SV=1	117	0.797273	0.956409	0.902753	1.09218	0.97658
40	tr|V9GYM3|V9GYM3_HUMAN	Apolipoprotein A-II OS=Homo sapiens GN=APOA2 PE=1 SV=1	320	0.709641	1.00585	0.740795	1.05027	1.11272
41	sp|P03952|KLKB1_HUMAN	Plasma kallikrein OS=Homo sapiens GN=KLKB1 PE=1 SV=1	44	0.86465	1.02945	0.925781	0.915318	1.03594
42	tr|V9HWD8|V9HWD8_HUMAN	Epididymis secretory sperm binding protein Li 163pA OS=Homo sapiens GN=HEL-S-163pA PE=2 SV=1	234	0.90592	1.00494	0.984826	1.00584	0.974498
43	tr|A0A024R035|A0A024R035_HUMAN	Complement component 9, isoform CRA_a OS=Homo sapiens GN=C9 PE=4 SV=1	77	0.95875	0.953956	1.00391	1.07629	0.958558
44	sp|P13645|K1C10_HUMAN	Keratin, type I cytoskeletal 10 OS=Homo sapiens GN=KRT10 PE=1 SV=6	37	0.906783	1.16295	0.867338	1.22588	1.08261
45	sp|P05546|HEP2_HUMAN	Heparin cofactor 2 OS=Homo sapiens GN=SERPIND1 PE=1 SV=3	90	0.82069	1.06312	0.888643	1.03284	0.846213
46	sp|O75882|ATRN_HUMAN	Attractin OS=Homo sapiens GN=ATRN PE=1 SV=2	31	1	0	0	0	0
47	tr|A0A0G2JPA8|A0A0G2JPA8_HUMAN	Alpha-2-antiplasmin OS=Homo sapiens GN=SERPINF2 PE=1 SV=1	101	0.912981	1.07294	0.802511	0.806984	1.68253
48	tr|E9KL26|E9KL26_HUMAN	Epididymis tissue protein Li 173 OS=Homo sapiens GN=SERPING1 PE=2 SV=1	52	0.862106	1.04849	0.936333	1.06341	0.96849
49	tr|A6XGL1|A6XGL1_HUMAN	Transthyretin OS=Homo sapiens PE=2 SV=1	182	0.906156	1.05024	0.897095	1.02595	0.766518
50	tr|V9HWF6|V9HWF6_HUMAN	Alpha-1-acid glycoprotein OS=Homo sapiens GN=HEL-S-153w PE=2 SV=1	173	0.861085	0.936861	0.943577	1.04544	0.961316
51	tr|Q6GMX0|Q6GMX0_HUMAN	Uncharacterized protein OS=Homo sapiens PE=1 SV=1	396	0.836147	1.16843	0.664068	0.886148	1.44277
52	tr|F5H7G1|F5H7G1_HUMAN	Complement component C8 beta chain OS=Homo sapiens GN=C8B PE=1 SV=1	37	0.954324	0.988488	1.06961	0.901645	1.03811
53	sp|P01871|IGHM_HUMAN	Immunoglobulin heavy constant mu OS=Homo sapiens GN=IGHM PE=1 SV=4	33	0.902323	1.04254	1.0494	1.13494	1.15786
54	tr|Q53GN8|Q53GN8_HUMAN	Macrophage stimulating 1 (Hepatocyte growth factor-like) variant (Fragment) OS=Homo sapiens PE=2 SV=1	22	0.935705	0.995029	0.983426	0.997743	1.0012
55	tr|A0A0S2Z4L3|A0A0S2Z4L3_HUMAN	Protein S isoform 2 (Fragment) OS=Homo sapiens GN=PROS1 PE=2 SV=1	29	0.934601	1.03432	0.982359	1.01666	0.906844
56	tr|H6VRG3|H6VRG3_HUMAN	Keratin 1 OS=Homo sapiens GN=KRT1 PE=3 SV=1	30	0.885642	1.14186	0.819838	1.08225	1.18339
57	tr|B4DPQ0|B4DPQ0_HUMAN	Complement C1r subcomponent OS=Homo sapiens GN=C1R PE=1 SV=1	28	0.975265	0.992332	1.02325	1.05514	0.903778
58	tr|Q59FG9|Q59FG9_HUMAN	Chondroitin sulfate proteoglycan 2 (Versican) variant (Fragment) OS=Homo sapiens PE=2 SV=1	27	0.881514	0.893061	0.999548	1.06469	1.0609
59	tr|A0A024R498|A0A024R498_HUMAN	Serpin peptidase inhibitor, clade E (Nexin, plasminogen activator inhibitor type 1), member 2, isoform CRA_b OS=Homo sapiens GN=SERPINE2 PE=3 SV=1	27	0.852397	1.02765	1.1313	1.00259	0.924595
60	sp|Q96PD5|PGRP2_HUMAN	N-acetylmuramoyl-L-alanine amidase OS=Homo sapiens GN=PGLYRP2 PE=1 SV=1	78	0.974149	0.993242	1.00318	1.0287	0.976292
61	sp|Q06033|ITIH3_HUMAN	Inter-alpha-trypsin inhibitor heavy chain H3 OS=Homo sapiens GN=ITIH3 PE=1 SV=2	33	0.867735	1.10272	1.12302	0.950604	1.00718
62	tr|Q8TAY0|Q8TAY0_HUMAN	Insulin-like growth factor binding protein, acid labile subunit OS=Homo sapiens GN=IGFALS PE=2 SV=1	25	1.00572	1.01316	0.994456	0.994054	0.935722
63	tr|S6BGD6|S6BGD6_HUMAN	IgG L chain OS=Homo sapiens PE=1 SV=1	126	1.04161	1.02182	0.930368	0.992448	1.14317
64	tr|A0A0R7FJH5|A0A0R7FJH5_HUMAN	Coagulation factor XII OS=Homo sapiens GN=F12 PE=3 SV=1	42	0.850828	1.04073	1.00245	1.10463	0.937868
65	tr|A0A140VK00|A0A140VK00_HUMAN	Testicular tissue protein Li 227 OS=Homo sapiens PE=2 SV=1	66	0.857238	1.02869	0.965078	1.05149	0.943647
66	sp|P07357|CO8A_HUMAN	Complement component C8 alpha chain OS=Homo sapiens GN=C8A PE=1 SV=2	32	0.924546	0.975118	0.969941	0.94091	1.05398
67	tr|C0JYY2|C0JYY2_HUMAN	Apolipoprotein B (Including Ag(X) antigen) OS=Homo sapiens GN=APOB PE=4 SV=1	19	0.982427	1.03784	0.947452	0.903341	0.973683
68	sp|Q14520|HABP2_HUMAN	Hyaluronan-binding protein 2 OS=Homo sapiens GN=HABP2 PE=1 SV=1	26	0.872248	0.994886	0.915512	1.05298	0.955722
69	tr|A0A0S2Z3D5|A0A0S2Z3D5_HUMAN	Apolipoprotein E isoform 1 (Fragment) OS=Homo sapiens GN=APOE PE=2 SV=1	24	1.24628	1.07454	0.944805	0.931096	0.953155
70	tr|B4E1E1|B4E1E1_HUMAN	cDNA FLJ51598, highly similar to C4b-binding protein alpha chain OS=Homo sapiens PE=2 SV=1	17	1.00964	1.17118	1.01146	0.883033	0.982079
71	tr|B3KNX0|B3KNX0_HUMAN	cDNA FLJ30621 fis, clone CTONG2001681, highly similar to Complement C1s subcomponent (EC 3.4.21.42) OS=Homo sapiens PE=2 SV=1	31	0.986449	0.987238	0.994932	1.0337	0.952219
72	sp|P80108|PHLD_HUMAN	Phosphatidylinositol-glycan-specific phospholipase D OS=Homo sapiens GN=GPLD1 PE=1 SV=3	22	0.992322	1.02308	1.00502	1.03936	0.860938
73	sp|P05160|F13B_HUMAN	Coagulation factor XIII B chain OS=Homo sapiens GN=F13B PE=1 SV=3	19	0.997245	1.0501	1.03275	1.00921	0.889144
74	tr|A2KBC4|A2KBC4_HUMAN	Anti-TN-C scFv (Fragment) OS=Homo sapiens PE=2 SV=1	123	1	0	0	0	0
75	sp|P02760|AMBP_HUMAN	Protein AMBP OS=Homo sapiens GN=AMBP PE=1 SV=1	69	0.992593	1.02763	0.988126	0.957455	0.976513
76	sp|P27169|PON1_HUMAN	Serum paraoxonase/arylesterase 1 OS=Homo sapiens GN=PON1 PE=1 SV=3	73	0.881174	1.03741	0.812442	1.08464	0.903203
77	tr|Q5VY30|Q5VY30_HUMAN	Retinol binding protein 4, plasma, isoform CRA_b OS=Homo sapiens GN=RBP4 PE=1 SV=2	93	0.924513	1.02002	0.910646	1.02926	0.832617
78	tr|D9IWP9|D9IWP9_HUMAN	Beta-2-glycoprotein I (Fragment) OS=Homo sapiens PE=2 SV=1	27	1.05103	1.00426	0.933628	0.503337	1.20837
79	sp|P05543|THBG_HUMAN	Thyroxine-binding globulin OS=Homo sapiens GN=SERPINA7 PE=1 SV=2	52	0.866091	0.986478	0.92923	1.06096	0.923253
80	tr|A8K1K1|A8K1K1_HUMAN	cDNA FLJ76342, highly similar to Homo sapiens carnosine dipeptidase 1 (metallopeptidase M20 family)(CNDP1), mRNA OS=Homo sapiens PE=2 SV=1	20	1.04794	0.987896	0.980561	1.01022	0.885303
81	tr|B2R815|B2R815_HUMAN	cDNA, FLJ93695, highly similar to Homo sapiens serpin peptidase inhibitor, clade A (alpha-1 antiproteinase, antitrypsin), member 4 (SERPINA4), mRNA OS=Homo sapiens PE=2 SV=1	18	0.862115	0.990743	0.92686	0.971087	1.03307
82	sp|P01859|IGHG2_HUMAN	Immunoglobulin heavy constant gamma 2 OS=Homo sapiens GN=IGHG2 PE=1 SV=2	96	1.01804	1.09257	0.879998	0.706116	1.17126
83	tr|A0A140VJI7|A0A140VJI7_HUMAN	Testicular tissue protein Li 61 OS=Homo sapiens PE=2 SV=1	17	0.938769	0.993405	0.990119	0.960642	1.06137
84	tr|Q5JVE7|Q5JVE7_HUMAN	Coagulation factor X OS=Homo sapiens GN=F10 PE=2 SV=1	17	0.908306	0.959717	0.916663	1.11713	0.949453
85	sp|P19652|A1AG2_HUMAN	Alpha-1-acid glycoprotein 2 OS=Homo sapiens GN=ORM2 PE=1 SV=2	83	0.904026	1.05455	0.828902	1.06621	0.895076
86	tr|A0A0S2Z3Y1|A0A0S2Z3Y1_HUMAN	Lectin galactoside-binding soluble 3 binding protein isoform 1 (Fragment) OS=Homo sapiens GN=LGALS3BP PE=2 SV=1	17	1.02199	0.915699	1.14963	1.03568	0.905173
87	sp|P03951|FA11_HUMAN	Coagulation factor XI OS=Homo sapiens GN=F11 PE=1 SV=1	15	1.01285	1.05569	1.03584	0.971729	0.907818
88	tr|H0YM81|H0YM81_HUMAN	Aggrecan core protein OS=Homo sapiens GN=ACAN PE=1 SV=1	14	0.98032	0.956204	1.00306	1.0113	1.0313
89	sp|P04278|SHBG_HUMAN	Sex hormone-binding globulin OS=Homo sapiens GN=SHBG PE=1 SV=2	33	0.909794	1.14534	1.04899	0.86394	1.01952
90	sp|P0DOX3|IGD_HUMAN	Immunoglobulin delta heavy chain OS=Homo sapiens PE=1 SV=1	21	0.929508	0.814156	0.683653	0.938618	1.23541
91	sp|P23142|FBLN1_HUMAN	Fibulin-1 OS=Homo sapiens GN=FBLN1 PE=1 SV=4	20	1.21501	1.05706	1.30492	0.904212	0.846134
92	tr|F2RM37|F2RM37_HUMAN	Coagulation factor IX OS=Homo sapiens GN=F9 p22 PE=2 SV=1	20	0.898483	0.907108	1.0072	1.07548	0.889228
93	sp|P35908|K22E_HUMAN	Keratin, type II cytoskeletal 2 epidermal OS=Homo sapiens GN=KRT2 PE=1 SV=2	18	0.974066	1.08394	0.883185	1.25596	1.11121
94	sp|P08185|CBG_HUMAN	Corticosteroid-binding globulin OS=Homo sapiens GN=SERPINA6 PE=1 SV=1	50	0.916359	0.93936	0.941376	1.02596	0.903072
95	tr|G3XAM2|G3XAM2_HUMAN	Complement factor I OS=Homo sapiens GN=CFI PE=1 SV=1	22	0.925166	0.972072	0.860404	0.875577	1.06524
96	tr|Q68CK4|Q68CK4_HUMAN	Leucine-rich alpha-2-glycoprotein OS=Homo sapiens GN=HMFT1766 PE=2 SV=1	34	0.712416	0.608332	1.3699	1.0335	1.14015
97	tr|Q6N091|Q6N091_HUMAN	Putative uncharacterized protein DKFZp686C02220 (Fragment) OS=Homo sapiens GN=DKFZp686C02220 PE=2 SV=1	297	1.24651	0.881534	0.923542	0.919802	1.03074
98	tr|V9HWJ7|V9HWJ7_HUMAN	Epididymis secretory protein Li 37 OS=Homo sapiens GN=HEL-S-37 PE=2 SV=1	16	1.04867	0.981766	1.04469	1.00882	0.925348
99	tr|A0A140VKF3|A0A140VKF3_HUMAN	Testis tissue sperm-binding protein Li 70n OS=Homo sapiens PE=2 SV=1	21	0.76693	0.968479	0.966945	0.985428	0.956285
100	tr|A8KAJ3|A8KAJ3_HUMAN	cDNA FLJ77823, highly similar to Homo sapiens EGF-containing fibulin-like extracellular matrix protein 1, transcript variant 3, mRNA OS=Homo sapiens PE=2 SV=1	18	1.04041	0.952701	1.08629	1.00691	0.969867
101	sp|P51884|LUM_HUMAN	Lumican OS=Homo sapiens GN=LUM PE=1 SV=2	45	0.851961	1.02457	0.970469	1.07748	0.941843
102	tr|A0A024R1Q4|A0A024R1Q4_HUMAN	Apolipoprotein L, 1, isoform CRA_c OS=Homo sapiens GN=APOL1 PE=4 SV=1	19	0.98824	0.974998	0.915505	1.04773	0.857595
103	tr|E9PHK0|E9PHK0_HUMAN	Tetranectin OS=Homo sapiens GN=CLEC3B PE=1 SV=1	20	0.833924	0.947588	1.15265	1.15732	0.776967
104	sp|Q9UGM5|FETUB_HUMAN	Fetuin-B OS=Homo sapiens GN=FETUB PE=1 SV=2	31	0.850783	0.987844	0.888558	1.03243	0.95092
105	sp|P22792|CPN2_HUMAN	Carboxypeptidase N subunit 2 OS=Homo sapiens GN=CPN2 PE=1 SV=3	18	1.04644	1.03723	1.02708	0.999137	0.935199
106	tr|B4E1B2|B4E1B2_HUMAN	cDNA FLJ53691, highly similar to Serotransferrin OS=Homo sapiens PE=2 SV=1	2113	1.03518	0.827111	0.811998	1.20423	1.23394
107	tr|D9YZU5|D9YZU5_HUMAN	Beta-globin OS=Homo sapiens GN=HBB PE=3 SV=1	17	2.08366	0.579882	0.752826	0.934104	0.633641
108	tr|A0A024R6N9|A0A024R6N9_HUMAN	Serpin peptidase inhibitor, clade A (Alpha-1 antiproteinase, antitrypsin), member 5, isoform CRA_a OS=Homo sapiens GN=SERPINA5 PE=3 SV=1	13	0.867886	1.03122	1.13441	0.876738	1.0064
109	sp|P15309|PPAP_HUMAN	Prostatic acid phosphatase OS=Homo sapiens GN=ACPP PE=1 SV=3	10	0.866138	1.05816	1.02811	1.11446	0.903989
110	sp|P35527|K1C9_HUMAN	Keratin, type I cytoskeletal 9 OS=Homo sapiens GN=KRT9 PE=1 SV=3	21	1.01435	0.964345	0.88482	0.976011	1.2153
111	tr|B2R8I2|B2R8I2_HUMAN	cDNA, FLJ93914, highly similar to Homo sapiens histidine-rich glycoprotein (HRG), mRNA OS=Homo sapiens PE=2 SV=1	13	1.01977	1.02069	0.989382	0.794401	1.08891
112	tr|B0YIW2|B0YIW2_HUMAN	Apolipoprotein C-III OS=Homo sapiens GN=APOC3 PE=1 SV=1	38	0.896148	1.05907	0.951619	1.21096	0.824456
113	sp|P43251|BTD_HUMAN	Biotinidase OS=Homo sapiens GN=BTD PE=1 SV=2	16	0.916433	0.922481	0.938702	1.06022	0.996346
114	tr|D3DQH8|D3DQH8_HUMAN	Secreted protein, acidic, cysteine-rich (Osteonectin), isoform CRA_a OS=Homo sapiens GN=SPARC PE=4 SV=1	12	0.983514	1.00082	1.05147	0.961483	0.930502
115	tr|Q8WVW5|Q8WVW5_HUMAN	Putative uncharacterized protein (Fragment) OS=Homo sapiens PE=2 SV=1	13	0.942418	0.992838	0.973895	1.13938	0.981906
116	sp|P00739|HPTR_HUMAN	Haptoglobin-related protein OS=Homo sapiens GN=HPR PE=2 SV=2	141	0.827147	1.06495	0.874212	0.931616	0.795054
117	tr|Q53GU8|Q53GU8_HUMAN	Transforming growth factor, beta-induced, 68kDa variant (Fragment) OS=Homo sapiens PE=2 SV=1	14	0.937152	1.06667	0.854027	1.05139	0.887577
118	tr|B3KUE5|B3KUE5_HUMAN	Phospholipid transfer protein, isoform CRA_c OS=Homo sapiens GN=PLTP PE=2 SV=1	10	0.948598	0.971649	1.03378	1.00523	0.887508
119	tr|A0A140VK24|A0A140VK24_HUMAN	Testicular secretory protein Li 24 OS=Homo sapiens PE=2 SV=1	9	1.10022	0.954327	1.03871	0.987004	0.925502
120	tr|Q5JP69|Q5JP69_HUMAN	C2 OS=Homo sapiens GN=C2 PE=1 SV=1	44	0.908791	1.04175	0.983767	1.10991	0.805644
121	sp|Q04756|HGFA_HUMAN	Hepatocyte growth factor activator OS=Homo sapiens GN=HGFAC PE=1 SV=1	9	1.05125	0.97682	1.04147	0.976084	1.04305
122	sp|P07360|CO8G_HUMAN	Complement component C8 gamma chain OS=Homo sapiens GN=C8G PE=1 SV=3	16	0.928419	0.968712	0.925169	0.995079	0.910686
123	tr|Q53FL7|Q53FL7_HUMAN	Vascular cell adhesion molecule 1 isoform a variant (Fragment) OS=Homo sapiens PE=2 SV=1	9	1.06668	0.981773	1.04407	0.979	0.951053
124	tr|B0YJC6|B0YJC6_HUMAN	Vitamin K-dependent protein Z variant 1 OS=Homo sapiens GN=PROZ PE=3 SV=1	11	1.09366	0.946889	1.05177	1.00387	0.904455
125	tr|A0A087X1J7|A0A087X1J7_HUMAN	Glutathione peroxidase OS=Homo sapiens GN=GPX3 PE=1 SV=1	14	0.918885	1.03209	1.00903	1.02198	0.978337
126	sp|Q9NZP8|C1RL_HUMAN	Complement C1r subcomponent-like protein OS=Homo sapiens GN=C1RL PE=1 SV=2	10	1.07609	0.97225	1.06609	0.998184	0.877554
127	sp|O43866|CD5L_HUMAN	CD5 antigen-like OS=Homo sapiens GN=CD5L PE=1 SV=1	7	1.1226	1.05435	1.05356	0.958815	0.977337
128	tr|Q6N092|Q6N092_HUMAN	Putative uncharacterized protein DKFZp686K18196 (Fragment) OS=Homo sapiens GN=DKFZp686K18196 PE=2 SV=1	546	1.33373	0.851189	0.680604	0.774499	1.17462
129	tr|V9HWP0|V9HWP0_HUMAN	Pentaxin OS=Homo sapiens GN=HEL-S-92n PE=2 SV=1	11	0.961585	0.866965	0.79273	1.21881	0.770999
130	tr|Q53HW6|Q53HW6_HUMAN	Lipoprotein lipase (Fragment) OS=Homo sapiens PE=2 SV=1	9	0.988509	1.1009	1.01678	1.04021	0.883232
131	tr|A0A140TA52|A0A140TA52_HUMAN	Tenascin-X OS=Homo sapiens GN=TNXB PE=1 SV=1	9	1.47097	0.94186	1.16236	0.917736	0.884639
132	tr|A0A096LPE2|A0A096LPE2_HUMAN	SAA2-SAA4 readthrough OS=Homo sapiens GN=SAA2-SAA4 PE=4 SV=1	14	0.863894	0.90873	0.93767	1.09308	1.10172
133	tr|G3XAP6|G3XAP6_HUMAN	Cartilage oligomeric matrix protein OS=Homo sapiens GN=COMP PE=1 SV=1	7	1.08983	0.959595	1.0579	1.08503	0.9172
134	tr|B4DU18|B4DU18_HUMAN	cDNA FLJ51093, highly similar to Cadherin-5 OS=Homo sapiens PE=2 SV=1	8	1.06339	1.00746	1.0518	0.94812	1.03542
135	tr|E7END6|E7END6_HUMAN	Vitamin K-dependent protein C OS=Homo sapiens GN=PROC PE=1 SV=1	7	0.942274	0.982038	0.944064	1.01766	0.837493
136	tr|Q6GMW4|Q6GMW4_HUMAN	IGL@ protein OS=Homo sapiens GN=IGL@ PE=2 SV=1	97	1.05906	0.851587	0.769828	1.01765	1.24725
137	tr|A0A0G2JPR0|A0A0G2JPR0_HUMAN	Complement C4-A OS=Homo sapiens GN=C4A PE=1 SV=1	763	1.11139	0.960018	0.992581	0.990803	0.714401
138	tr|B2R888|B2R888_HUMAN	Monocyte differentiation antigen CD14 OS=Homo sapiens PE=2 SV=1	10	0.988301	0.972488	1.07567	0.992254	0.990871
139	tr|K7ERI9|K7ERI9_HUMAN	Apolipoprotein C-I (Fragment) OS=Homo sapiens GN=APOC1 PE=1 SV=1	12	0.699001	0.849287	0.917859	1.05878	1.39688
140	sp|Q15166|PON3_HUMAN	Serum paraoxonase/lactonase 3 OS=Homo sapiens GN=PON3 PE=1 SV=3	9	1.43279	0.94464	0.966849	0.949655	0.872571
141	tr|V9GYE7|V9GYE7_HUMAN	Complement factor H-related protein 2 OS=Homo sapiens GN=CFHR2 PE=1 SV=1	10	1.09142	1.09546	0.921595	0.889617	0.94386
142	tr|C9JF17|C9JF17_HUMAN	Apolipoprotein D (Fragment) OS=Homo sapiens GN=APOD PE=1 SV=1	17	0.978186	1.10877	1.04676	1.03991	0.976328
143	tr|A0A087WSY5|A0A087WSY5_HUMAN	Carboxypeptidase B2 OS=Homo sapiens GN=CPB2 PE=1 SV=1	6	1.0215	0.942643	0.96154	0.873487	1.15277
144	tr|Q6MZX7|Q6MZX7_HUMAN	Putative uncharacterized protein DKFZp686M24218 OS=Homo sapiens GN=DKFZp686M24218 PE=2 SV=1	72	0.86193	1.7829	0.799785	0.752896	0.904078
145	sp|P47972|NPTX2_HUMAN	Neuronal pentraxin-2 OS=Homo sapiens GN=NPTX2 PE=1 SV=2	6	1.05168	0.954186	1.16684	0.995833	0.99436
146	tr|K7ER74|K7ER74_HUMAN	APOC4-APOC2 readthrough (NMD candidate) OS=Homo sapiens GN=APOC4-APOC2 PE=1 SV=1	13	1.0119	0.980129	1.25304	1.03295	0.909498
147	tr|Q5EBM2|Q5EBM2_HUMAN	Uncharacterized protein OS=Homo sapiens PE=1 SV=1	136	0.712022	1.32415	1.17363	1.30428	1.04098
148	tr|A0A140VJU8|A0A140VJU8_HUMAN	Superoxide dismutase [Cu-Zn] OS=Homo sapiens PE=2 SV=1	5	0.914119	0.953334	1.26578	0.940262	1.02857
149	tr|A0A125QYY9|A0A125QYY9_HUMAN	IBM-B2 heavy chain variable region (Fragment) OS=Homo sapiens PE=2 SV=1	36	1.13316	0.942903	0.85395	1.04217	1.12138
150	tr|Q9UL89|Q9UL89_HUMAN	Myosin-reactive immunoglobulin heavy chain variable region (Fragment) OS=Homo sapiens PE=2 SV=1	6	1.03623	1.12255	0.837688	1.1783	0.964004
151	tr|B7Z8A2|B7Z8A2_HUMAN	cDNA FLJ51671, highly similar to Prenylcysteine oxidase (EC 1.8.3.5) OS=Homo sapiens PE=2 SV=1	6	1.04733	0.998102	1.04617	1.0423	0.878707
152	tr|U6A216|U6A216_HUMAN	Mutant hemoglobin alpha 1 globin chain (Fragment) OS=Homo sapiens GN=HBA1 PE=3 SV=1	8	1.92808	0.639159	0.819242	0.972139	0.676179
153	tr|A0A024RDW8|A0A024RDW8_HUMAN	Collagen, type IV, alpha 2, isoform CRA_a OS=Homo sapiens GN=COL4A2 PE=3 SV=1	9	0.987459	0.923669	1.08374	1.03989	0.926336
154	sp|P33908|MA1A1_HUMAN	Mannosyl-oligosaccharide 1,2-alpha-mannosidase IA OS=Homo sapiens GN=MAN1A1 PE=1 SV=3	7	0.943196	1.08128	1.0378	1.07053	0.885472
155	tr|A0A0C4DFP6|A0A0C4DFP6_HUMAN	Cartilage acidic protein 1 OS=Homo sapiens GN=CRTAC1 PE=1 SV=1	5	0.962128	0.908153	0.928165	1.14763	1.03342
156	sp|O95445|APOM_HUMAN	Apolipoprotein M OS=Homo sapiens GN=APOM PE=1 SV=2	7	0.906608	0.938974	0.931268	1.06753	1.03988
157	sp|P18065|IBP2_HUMAN	Insulin-like growth factor-binding protein 2 OS=Homo sapiens GN=IGFBP2 PE=1 SV=2	6	1.03934	0.95536	0.977914	1.08621	1.13631
158	tr|G3V2W1|G3V2W1_HUMAN	Protein Z-dependent protease inhibitor OS=Homo sapiens GN=SERPINA10 PE=1 SV=1	8	0.991953	0.985307	0.899999	1.01457	0.912398
159	tr|A6XND1|A6XND1_HUMAN	Insulin-like growth factor binding protein 3 isoform b OS=Homo sapiens GN=IGFBP3 PE=1 SV=1	7	0.962325	1.01285	1.01852	0.957802	0.955492
160	tr|A0A087X0Q4|A0A087X0Q4_HUMAN	Immunoglobulin kappa variable 2-40 OS=Homo sapiens GN=IGKV2-40 PE=1 SV=1	12	1.39225	0.904822	1.01495	0.976523	0.977498
161	sp|P06331|HV434_HUMAN	Immunoglobulin heavy variable 4-34 OS=Homo sapiens GN=IGHV4-34 PE=1 SV=2	33	1.09337	0.934288	0.974852	1.00864	1.13514
162	tr|D3DNN4|D3DNN4_HUMAN	Carboxylic ester hydrolase OS=Homo sapiens GN=BCHE PE=3 SV=1	4	1.23583	1.02017	1.11138	0.944419	0.730003
163	sp|P01591|IGJ_HUMAN	Immunoglobulin J chain OS=Homo sapiens GN=JCHAIN PE=1 SV=4	5	0.787092	1.11098	1.02393	0.991972	0.9634
164	tr|Q0VAS5|Q0VAS5_HUMAN	Histone H4 OS=Homo sapiens GN=HIST1H4H PE=2 SV=1	4	0.927235	0.954218	0.946522	0.973597	0.992883
165	tr|A0A024R972|A0A024R972_HUMAN	Laminin, gamma 1 (Formerly LAMB2), isoform CRA_a OS=Homo sapiens GN=LAMC1 PE=4 SV=1	5	0.992544	0.953338	1.11066	1.05805	1.11443
166	tr|A0A0S2Z4I5|A0A0S2Z4I5_HUMAN	Complement factor properdin isoform 1 (Fragment) OS=Homo sapiens GN=CFP PE=2 SV=1	4	1.02526	0.995117	0.991119	0.948775	0.96805
167	tr|Q6ZVX0|Q6ZVX0_HUMAN	cDNA FLJ41981 fis, clone SMINT2011888, highly similar to Protein Tro alpha1 H,myeloma OS=Homo sapiens PE=2 SV=1	336	1.02268	1.03372	0.766395	0.993532	1.0552
168	sp|P0DP01|HV108_HUMAN	Immunoglobulin heavy variable 1-8 OS=Homo sapiens GN=IGHV1-8 PE=3 SV=1	39	1.43797	1.05446	1.21408	0.968041	0.712658
169	sp|Q6EMK4|VASN_HUMAN	Vasorin OS=Homo sapiens GN=VASN PE=1 SV=1	5	1.01538	1.00239	1.02625	1.02554	1.01548
170	tr|A0A024R4F1|A0A024R4F1_HUMAN	Enolase 1, (Alpha), isoform CRA_a OS=Homo sapiens GN=ENO1 PE=2 SV=1	5	1.14987	0.885746	1.14987	0.996708	0.846765
171	tr|D6R934|D6R934_HUMAN	Complement C1q subcomponent subunit B OS=Homo sapiens GN=C1QB PE=1 SV=1	7	0.982222	1.10353	1.06797	0.967096	0.898536
172	tr|A0A024RAA7|A0A024RAA7_HUMAN	Complement component 1, q subcomponent, C chain, isoform CRA_a OS=Homo sapiens GN=C1QC PE=4 SV=1	8	0.90213	1.12144	1.0517	1.06045	0.900326
173	sp|Q13790|APOF_HUMAN	Apolipoprotein F OS=Homo sapiens GN=APOF PE=1 SV=2	6	0.897585	0.998384	0.994704	0.955839	1.13527
174	sp|P05111|INHA_HUMAN	Inhibin alpha chain OS=Homo sapiens GN=INHA PE=1 SV=1	4	0.919054	1.01399	0.844427	0.975576	1.11573
175	sp|P15169|CBPN_HUMAN	Carboxypeptidase N catalytic chain OS=Homo sapiens GN=CPN1 PE=1 SV=1	4	0.939166	1.073	1.11207	0.939541	0.862999
176	tr|V9HWB4|V9HWB4_HUMAN	Epididymis secretory sperm binding protein Li 89n OS=Homo sapiens GN=HEL-S-89n PE=2 SV=1	4	0.968207	0.994154	0.985441	1.0019	0.96385
177	tr|Q6UY50|Q6UY50_HUMAN	NL3 OS=Homo sapiens GN=UNQ172 PE=2 SV=1	4	1.02849	0.933251	0.961637	0.877198	1.27399
178	tr|Q8N355|Q8N355_HUMAN	IGL@ protein OS=Homo sapiens GN=IGL@ PE=1 SV=1	138	1.25051	1.02104	0.952387	0.88636	1.30991
179	sp|Q5SZK8|FREM2_HUMAN	FRAS1-related extracellular matrix protein 2 OS=Homo sapiens GN=FREM2 PE=1 SV=2	4	1.16048	0.955191	1.07263	1.15862	0.973875
180	tr|B2R6V9|B2R6V9_HUMAN	cDNA, FLJ93141, highly similar to Homo sapiens coagulation factor XIII, A1 polypeptide (F13A1), mRNA OS=Homo sapiens PE=2 SV=1	4	0.932151	0.975216	1.02471	1.03898	0.884798
181	tr|G3V0E5|G3V0E5_HUMAN	Transferrin receptor (P90, CD71), isoform CRA_c OS=Homo sapiens GN=TFRC PE=1 SV=1	5	1.02874	0.970411	0.962901	1.06701	0.926175
182	tr|B4E3H8|B4E3H8_HUMAN	cDNA FLJ54082, highly similar to Multimerin-2 OS=Homo sapiens PE=2 SV=1	4	1.06872	0.949022	1.08838	1.04521	0.756118
183	sp|Q8IWY4|SCUB1_HUMAN	Signal peptide, CUB and EGF-like domain-containing protein 1 OS=Homo sapiens GN=SCUBE1 PE=1 SV=3	8	0.914181	0.853388	1.21705	1.2144	0.920215
184	tr|Q5NV81|Q5NV81_HUMAN	V1-16 protein (Fragment) OS=Homo sapiens GN=V1-16 PE=4 SV=1	13	0.947026	1.13293	1.00015	0.945984	1.21551
185	tr|A0A182DWH7|A0A182DWH7_HUMAN	Selenoprotein P (Fragment) OS=Homo sapiens GN=SELENOP PE=1 SV=1	4	0.857651	1.01923	0.862025	1.04488	1.03819
186	sp|P09172|DOPO_HUMAN	Dopamine beta-hydroxylase OS=Homo sapiens GN=DBH PE=1 SV=3	8	0.870777	0.84535	0.967259	1.28683	0.941397
187	sp|P04433|KV311_HUMAN	Immunoglobulin kappa variable 3-11 OS=Homo sapiens GN=IGKV3-11 PE=1 SV=1	28	1.07536	0.969756	0.850391	0.920719	1.26655
188	sp|P0DOX5|IGG1_HUMAN	Immunoglobulin gamma-1 heavy chain OS=Homo sapiens PE=1 SV=1	147	1.27328	0.966163	1.00474	0.950247	0.887347
189	tr|Q9UL90|Q9UL90_HUMAN	Myosin-reactive immunoglobulin heavy chain variable region (Fragment) OS=Homo sapiens PE=2 SV=1	33	1.16732	0.948682	1.13218	0.96409	0.907592
190	sp|P78539|SRPX_HUMAN	Sushi repeat-containing protein SRPX OS=Homo sapiens GN=SRPX PE=1 SV=1	5	0.943463	0.894875	1.2482	0.974786	1.00998
191	tr|A8K335|A8K335_HUMAN	cDNA FLJ76254, highly similar to Homo sapiens gamma-glutamyl hydrolase (GGH), mRNA OS=Homo sapiens PE=2 SV=1	3	1.19099	0.872162	1.03842	0.996263	0.859895
192	sp|P01624|KV315_HUMAN	Immunoglobulin kappa variable 3-15 OS=Homo sapiens GN=IGKV3-15 PE=1 SV=2	14	1	0	0	0	0
193	sp|P02741|CRP_HUMAN	C-reactive protein OS=Homo sapiens GN=CRP PE=1 SV=1	4	1.29866	0.720886	0.791792	1.0749	0.617772
194	tr|A2MYD4|A2MYD4_HUMAN	V2-7 protein (Fragment) OS=Homo sapiens GN=V2-7 PE=4 SV=1	15	0.960246	1.01508	0.915018	1.12166	1.14029
195	sp|P0DOX7|IGK_HUMAN	Immunoglobulin kappa light chain OS=Homo sapiens PE=1 SV=1	376	0.986035	1.13463	0.819593	0.89039	1.17023
196	tr|B4DUV1|B4DUV1_HUMAN	Fibulin-1 OS=Homo sapiens PE=2 SV=1	19	0.86326	1.09176	1.26813	0.944838	0.844354
197	tr|A0N071|A0N071_HUMAN	Delta globin OS=Homo sapiens GN=HBD PE=3 SV=1	10	1.69653	0.822649	0.935977	0.857597	0.715597
198	sp|A0A0A0MT36|KVD21_HUMAN	Immunoglobulin kappa variable 6D-21 OS=Homo sapiens GN=IGKV6D-21 PE=3 SV=1	4	0.773515	0.778388	0.862469	1.21612	1.25418
199	tr|B2R7D2|B2R7D2_HUMAN	cDNA, FLJ93389, highly similar to Homo sapiens multiple inositol polyphosphate histidine phosphatase, 1 (MINPP1), mRNA OS=Homo sapiens PE=2 SV=1	3	1.20549	0.986574	1.06686	1.05878	0.931965
200	tr|Q5NKV8|Q5NKV8_HUMAN	Intercellular adhesion molecule 1 OS=Homo sapiens GN=ICAM1 PE=2 SV=1	3	1.23862	0.906422	1.30662	0.876076	0.999566
201	tr|F5H8B0|F5H8B0_HUMAN	Coagulation factor VII OS=Homo sapiens GN=F7 PE=1 SV=2	3	1.02102	0.904522	1.03725	0.983345	1.25759
202	tr|A0A024R6R4|A0A024R6R4_HUMAN	Matrix metallopeptidase 2 (Gelatinase A, 72kDa gelatinase, 72kDa type IV collagenase), isoform CRA_a OS=Homo sapiens GN=MMP2 PE=3 SV=1	3	0.882009	0.943221	1.16619	1.08178	1.2252
203	tr|B2R642|B2R642_HUMAN	cDNA, FLJ92775, highly similar to Homo sapiens melanoma cell adhesion molecule (MCAM), mRNA OS=Homo sapiens PE=2 SV=1	3	0.92286	0.961159	1.03167	1.05538	0.974725
204	sp|Q6UXB8|PI16_HUMAN	Peptidase inhibitor 16 OS=Homo sapiens GN=PI16 PE=1 SV=1	3	0.886829	1.02447	1.00983	1.02828	0.918489
205	tr|B2RA39|B2RA39_HUMAN	cDNA, FLJ94686, highly similar to Homo sapiens complement factor H-related 5 (CFHL5), mRNA OS=Homo sapiens PE=2 SV=1	4	1.00771	0.91893	0.971431	0.940999	1.03744
206	tr|E7ES19|E7ES19_HUMAN	Thrombospondin-4 OS=Homo sapiens GN=THBS4 PE=1 SV=1	6	1.03966	0.972293	1.09612	1.00816	1.17014
207	tr|B2R672|B2R672_HUMAN	Extracellular link domain containing 1 OS=Homo sapiens GN=XLKD1 PE=2 SV=1	4	1.05115	0.889064	1.08889	0.94425	1.1733
208	tr|Q6EZE9|Q6EZE9_HUMAN	Defensin, alpha 3, neutrophil-specific OS=Homo sapiens GN=DEFA3 PE=2 SV=1	3	1.39709	0.973211	0.795921	0.928783	0.934791
209	tr|E3UN46|E3UN46_HUMAN	Insulin-like growth factor II transcript variant 3 isoform 1 (Fragment) OS=Homo sapiens GN=IGF2 PE=2 SV=1	3	0.990173	0.984232	0.991559	1.00908	0.967003
210	tr|Q53GX6|Q53GX6_HUMAN	Nucleobindin 1 variant (Fragment) OS=Homo sapiens PE=2 SV=1	4	1.10577	0.965777	1.08852	0.98745	0.976834
211	sp|P0DOX2|IGA2_HUMAN	Immunoglobulin alpha-2 heavy chain OS=Homo sapiens PE=1 SV=1	277	1.0309	1.09647	0.956676	0.902451	1.0477
212	tr|A8K6K4|A8K6K4_HUMAN	cDNA FLJ77565, highly similar to Homo sapiens interleukin 1 receptor accessory protein (IL1RAP), transcript variant 1, mRNA OS=Homo sapiens PE=2 SV=1	3	1.01817	1.00585	1.12834	1.01817	1.06247
213	sp|P06312|KV401_HUMAN	Immunoglobulin kappa variable 4-1 OS=Homo sapiens GN=IGKV4-1 PE=1 SV=1	7	1.23407	1.09252	0.884337	0.859902	1.13473
214	sp|P98066|TSG6_HUMAN	Tumor necrosis factor-inducible gene 6 protein OS=Homo sapiens GN=TNFAIP6 PE=1 SV=2	3	1.01926	1.03771	1.03404	1.11885	0.96453
215	tr|Q8WW79|Q8WW79_HUMAN	L-selectin OS=Homo sapiens GN=SELL PE=2 SV=1	4	0.924481	0.967932	0.920691	1.06981	1.01711
216	tr|A2MYD2|A2MYD2_HUMAN	V1-19 protein (Fragment) OS=Homo sapiens GN=V1-19 PE=4 SV=1	6	1.25834	0.909022	0.808733	1.05625	1.2416
217	sp|A0A0C4DH38|HV551_HUMAN	Immunoglobulin heavy variable 5-51 OS=Homo sapiens GN=IGHV5-51 PE=3 SV=1	35	1.23031	1.10495	0.981176	0.994464	0.932948
218	tr|Q0ZCI6|Q0ZCI6_HUMAN	Immunglobulin heavy chain variable region (Fragment) OS=Homo sapiens PE=4 SV=1	20	1.12792	0.895456	0.984336	0.955912	1.0942
219	tr|J3KPA1|J3KPA1_HUMAN	Cysteine-rich secretory protein 3 OS=Homo sapiens GN=CRISP3 PE=1 SV=1	4	1	0	0	0	0
220	sp|P48740|MASP1_HUMAN	Mannan-binding lectin serine protease 1 OS=Homo sapiens GN=MASP1 PE=1 SV=3	6	1.09087	1.04658	0.88884	1.066	0.963892
221	tr|B7Z1F8|B7Z1F8_HUMAN	cDNA FLJ53025, highly similar to Complement C4-B OS=Homo sapiens PE=2 SV=1	110	0.879894	1.04487	0.973251	1.05403	0.834404
222	tr|D6RF35|D6RF35_HUMAN	Vitamin D-binding protein OS=Homo sapiens GN=GC PE=1 SV=1	542	0.654595	0.913291	0.942813	1.05049	1.06188
223	tr|Q9UL94|Q9UL94_HUMAN	Myosin-reactive immunoglobulin heavy chain variable region (Fragment) OS=Homo sapiens PE=2 SV=1	8	1.36405	0.961517	0.961926	0.854848	0.976385
224	tr|H0YDW7|H0YDW7_HUMAN	CD44 antigen (Fragment) OS=Homo sapiens GN=CD44 PE=1 SV=1	2	1.23655	0.93978	1.18202	0.860517	0.850624
225	tr|Q9UL75|Q9UL75_HUMAN	Myosin-reactive immunoglobulin heavy chain variable region (Fragment) OS=Homo sapiens PE=2 SV=1	6	1.17749	1.16901	0.819888	1.08094	1.13122
226	tr|Q569I7|Q569I7_HUMAN	Uncharacterized protein OS=Homo sapiens PE=2 SV=1	127	0.924492	0.553771	1.05836	0.824832	1.28523
227	tr|A0A0X9UWM4|A0A0X9UWM4_HUMAN	IBM-A3 heavy chain variable region (Fragment) OS=Homo sapiens PE=2 SV=1	7	1.78376	1.01175	1.09666	0.779683	0.912038
228	tr|V9HVZ4|V9HVZ4_HUMAN	Glyceraldehyde-3-phosphate dehydrogenase OS=Homo sapiens GN=HEL-S-162eP PE=2 SV=1	3	1.03893	0.820966	1.14179	0.849536	1.0461
229	tr|E9PG40|E9PG40_HUMAN	Amyloid beta A4 protein OS=Homo sapiens GN=APP PE=1 SV=1	3	1.71262	0.980476	0.942627	0.867272	1.08597
230	tr|Q06AH7|Q06AH7_HUMAN	Transferrin OS=Homo sapiens GN=TF PE=2 SV=1	2669	0.846194	1.01459	0.904073	1.12078	1.17071
231	tr|A0A024R6I7|A0A024R6I7_HUMAN	Alpha-1-antitrypsin OS=Homo sapiens GN=SERPINA1 PE=1 SV=1	1251	0.81319	1.79016	0.756267	0.88223	0.854012
232	tr|H0Y7Z1|H0Y7Z1_HUMAN	Fibronectin (Fragment) OS=Homo sapiens GN=FN1 PE=1 SV=1	142	0.841237	1.01865	0.879934	1.07409	0.902816
233	tr|A0A109PVK5|A0A109PVK5_HUMAN	GCT-A6 heavy chain variable region (Fragment) OS=Homo sapiens PE=2 SV=1	36	0.929174	1.07189	1.00249	1.01382	0.994123
234	tr|S6BGD4|S6BGD4_HUMAN	IgG H chain OS=Homo sapiens PE=2 SV=1	32	1.09004	0.886854	0.785263	0.991716	0.966536
235	tr|S6C4S4|S6C4S4_HUMAN	IgG H chain OS=Homo sapiens PE=2 SV=1	38	1.72058	1.03544	1.17447	0.752925	0.917928
236	sp|P01594|KV133_HUMAN	Immunoglobulin kappa variable 1-33 OS=Homo sapiens GN=IGKV1-33 PE=1 SV=2	77	1.16896	1.07112	0.915645	0.905826	1.1886
237	tr|D3DQX7|D3DQX7_HUMAN	Serum amyloid A protein OS=Homo sapiens GN=SAA1 PE=3 SV=1	7	1.4024	0.901324	1.01548	1.09401	0.769217
238	sp|P13647|K2C5_HUMAN	Keratin, type II cytoskeletal 5 OS=Homo sapiens GN=KRT5 PE=1 SV=3	4	1.1933	1.0507	1.26752	0.824093	1.0118
239	tr|A0A125U0V1|A0A125U0V1_HUMAN	MS-F1 heavy chain variable region (Fragment) OS=Homo sapiens PE=2 SV=1	18	1.19698	0.802095	1.45672	1.09631	0.845425
240	tr|Q5NV70|Q5NV70_HUMAN	V1-11 protein (Fragment) OS=Homo sapiens GN=V1-11 PE=4 SV=1	4	0.911951	0.947791	1.00169	1.08531	1.06023
241	tr|Q9UII7|Q9UII7_HUMAN	E-cadherin OS=Homo sapiens PE=2 SV=1	4	0.983115	1.21523	0.883624	1.07474	1.0947
242	tr|A2JA19|A2JA19_HUMAN	Anti-mucin1 light chain variable region (Fragment) OS=Homo sapiens PE=2 SV=1	11	1.24673	0.997008	1.03154	0.934173	0.863234
243	tr|A0A125U0U6|A0A125U0U6_HUMAN	MS-A4 light chain variable region (Fragment) OS=Homo sapiens PE=2 SV=1	10	1.06955	0.947833	0.789861	0.995321	1.06484
244	sp|P15814|IGLL1_HUMAN	Immunoglobulin lambda-like polypeptide 1 OS=Homo sapiens GN=IGLL1 PE=1 SV=1	6	1.10061	1.01454	1.01289	1.03589	0.93816
245	sp|A0A0C4DH34|HV428_HUMAN	Immunoglobulin heavy variable 4-28 OS=Homo sapiens GN=IGHV4-28 PE=3 SV=1	10	1.01574	1.0711	0.668055	0.939157	1.18994
246	sp|A0A0C4DH33|HV124_HUMAN	Immunoglobulin heavy variable 1-24 OS=Homo sapiens GN=IGHV1-24 PE=3 SV=1	33	1.26386	0.887358	1.06594	0.85513	0.989984
247	tr|A0N7I9|A0N7I9_HUMAN	F5-20 (Fragment) OS=Homo sapiens GN=F5-20 PE=2 SV=1	7	1.03806	1.11103	0.769512	0.936328	1.2737
248	tr|A0A1W6IYI5|A0A1W6IYI5_HUMAN	N90-VRC38.08 heavy chain variable region (Fragment) OS=Homo sapiens PE=2 SV=1	11	1.20491	0.931154	0.972121	0.945372	1.09514
249	tr|A0A024R319|A0A024R319_HUMAN	Laminin, beta 2 (Laminin S), isoform CRA_a OS=Homo sapiens GN=LAMB2 PE=4 SV=1	3	1.07229	0.845283	1.16129	1.15893	0.860509
250	tr|B7Z9B1|B7Z9B1_HUMAN	cDNA FLJ52398, highly similar to Cadherin-13 OS=Homo sapiens PE=2 SV=1	3	0.992187	0.9778	0.987027	1.01282	1.21275
251	tr|L8E853|L8E853_HUMAN	von Willebrand factor OS=Homo sapiens GN=VWF PE=4 SV=1	2	1.15507	0.915622	1.22252	0.989085	0.919896
252	tr|B4DQ98|B4DQ98_HUMAN	cDNA FLJ55135, highly similar to Di-N-acetylchitobiase (EC 3.2.1.-) OS=Homo sapiens PE=2 SV=1	2	1.05298	0.866074	0.911668	1.28727	0.742139
253	sp|Q9HCB6|SPON1_HUMAN	Spondin-1 OS=Homo sapiens GN=SPON1 PE=1 SV=2	2	0.920609	0.791816	1.01957	1.36756	1.08052
254	sp|Q13421|MSLN_HUMAN	Mesothelin OS=Homo sapiens GN=MSLN PE=1 SV=2	2	0.713101	0.712032	0.814291	0.760024	0.786979
255	tr|Q8N532|Q8N532_HUMAN	TUBA1C protein OS=Homo sapiens GN=TUBA1C PE=2 SV=1	2	1.08756	0.998817	1.07201	1.10083	0.783589
256	tr|Q9NZS6|Q9NZS6_HUMAN	Elongation factor 1-alpha (Fragment) OS=Homo sapiens PE=2 SV=1	2	1.20704	0.857841	1.1864	0.909261	1.07644
257	tr|Q8TCF0|Q8TCF0_HUMAN	LBP protein OS=Homo sapiens GN=LBP PE=2 SV=1	2	1.24039	0.89618	0.974696	0.98586	0.96713
258	tr|A0A024QZL1|A0A024QZL1_HUMAN	Proteoglycan 1, secretory granule, isoform CRA_a OS=Homo sapiens GN=PRG1 PE=4 SV=1	2	1.14134	0.850984	1.62595	1.00541	0.96352
259	sp|O60687|SRPX2_HUMAN	Sushi repeat-containing protein SRPX2 OS=Homo sapiens GN=SRPX2 PE=1 SV=1	2	0.96103	0.974773	1.13113	0.972659	1.03935
260	tr|V9HWF5|V9HWF5_HUMAN	Peptidyl-prolyl cis-trans isomerase OS=Homo sapiens GN=HEL-S-69p PE=2 SV=1	2	0.894164	1.04099	1.19764	1.14149	0.695571
261	tr|Q5NV88|Q5NV88_HUMAN	V1-22 protein (Fragment) OS=Homo sapiens GN=V1-22 PE=1 SV=1	7	0.912752	1.04318	0.99061	0.885187	1.14998
262	tr|H0YAK8|H0YAK8_HUMAN	Retinol-binding protein 1 OS=Homo sapiens GN=RBP1 PE=1 SV=2	2	0.91027	1.05018	0.951778	1.08268	0.933755
263	tr|E9PJ29|E9PJ29_HUMAN	Out at first protein homolog OS=Homo sapiens GN=OAF PE=1 SV=1	2	1.46041	0.616149	1.22573	0.924734	0.444258
264	sp|P02461|CO3A1_HUMAN	Collagen alpha-1(III) chain OS=Homo sapiens GN=COL3A1 PE=1 SV=4	4	1.21485	0.899836	1.00613	1.11474	0.837393
265	tr|Q6FHE2|Q6FHE2_HUMAN	ICAM2 protein OS=Homo sapiens GN=ICAM2 PE=2 SV=1	2	0.939166	1.03449	1.25285	0.905074	0.91362
266	tr|A0A0J9YVU5|A0A0J9YVU5_HUMAN	Immunoglobulin heavy variable 2-70 (Fragment) OS=Homo sapiens GN=IGHV2-70 PE=4 SV=1	3	0.78363	1.23202	1.56021	0.949211	0.996542
267	sp|P02533|K1C14_HUMAN	Keratin, type I cytoskeletal 14 OS=Homo sapiens GN=KRT14 PE=1 SV=4	5	1.07368	0.755335	0.882566	1.05038	0.998202
268	tr|D9ZGF2|D9ZGF2_HUMAN	Collagen, type VI, alpha 3 OS=Homo sapiens GN=COL6A3 PE=4 SV=1	3	1	0	0	0	0
269	tr|A0A087X0K0|A0A087X0K0_HUMAN	Collagen alpha-1(XV) chain OS=Homo sapiens GN=COL15A1 PE=1 SV=1	4	0.997767	1.00804	1.14454	0.861672	0.849799
270	tr|A0A068LN11|A0A068LN11_HUMAN	Ig heavy chain variable region (Fragment) OS=Homo sapiens PE=2 SV=1	17	1	0	0	0	0
271	tr|Q86YN0|Q86YN0_HUMAN	Oviductin OS=Homo sapiens PE=2 SV=1	2	1.06266	1.05331	1.05702	1.40451	0.840987
272	tr|Q0ZCH6|Q0ZCH6_HUMAN	Immunglobulin heavy chain variable region (Fragment) OS=Homo sapiens PE=4 SV=1	5	0.957258	1.19006	0.823338	1.00263	0.895132
273	tr|A0A024RAG6|A0A024RAG6_HUMAN	Complement component 1, q subcomponent, A chain, isoform CRA_a OS=Homo sapiens GN=C1QA PE=4 SV=1	3	0.922467	1.21443	1.11222	0.997924	0.71731
274	tr|H0YA75|H0YA75_HUMAN	Follistatin (Fragment) OS=Homo sapiens GN=FST PE=1 SV=1	2	0.949972	0.948737	1.15792	1.02302	1.30688
275	sp|Q13103|SPP24_HUMAN	Secreted phosphoprotein 24 OS=Homo sapiens GN=SPP2 PE=1 SV=1	4	0.97416	1.08395	1.12019	0.922432	0.941721
276	tr|A0A0F7T8I6|A0A0F7T8I6_HUMAN	IGHV4-31 protein (Fragment) OS=Homo sapiens GN=IGHV4-31 PE=4 SV=1	3	1.01258	1.04316	0.98109	0.947877	1.03152
277	tr|Q96RZ2|Q96RZ2_HUMAN	N-acetylglucosamine-1-phosphate transferase, gamma subunit, isoform CRA_b OS=Homo sapiens GN=RJD9 PE=4 SV=1	2	1.12189	1.06849	1.03831	1.01487	0.855444
278	sp|P02462|CO4A1_HUMAN	Collagen alpha-1(IV) chain OS=Homo sapiens GN=COL4A1 PE=1 SV=3	4	1.24887	0.61282	1.01058	1.07802	1.27522
279	tr|B4E3Q1|B4E3Q1_HUMAN	cDNA FLJ61580, highly similar to Calsyntenin-1 OS=Homo sapiens PE=2 SV=1	2	0.897706	0.946183	1.35042	1.02078	0.890884
280	tr|B4E367|B4E367_HUMAN	cDNA FLJ61564, highly similar to Plexin domain-containing protein 2 OS=Homo sapiens PE=2 SV=1	2	1.17063	0.580518	1.00335	1.70561	0.69442
281	tr|B2RBW9|B2RBW9_HUMAN	cDNA, FLJ95746, highly similar to Homo sapiens inhibin, beta C (INHBC), mRNA OS=Homo sapiens PE=2 SV=1	3	0.954051	0.819148	0.980669	1.16804	1.02122
282	tr|A0A109PW74|A0A109PW74_HUMAN	IBM-B3 light chain variable region (Fragment) OS=Homo sapiens PE=2 SV=1	8	0.876924	0.982242	0.97093	0.824747	1.36949
283	sp|P20851|C4BPB_HUMAN	C4b-binding protein beta chain OS=Homo sapiens GN=C4BPB PE=1 SV=1	2	1.13172	1.16737	1.02873	0.811894	0.882061
284	tr|A0A024R1U8|A0A024R1U8_HUMAN	Insulin-like growth factor binding protein 4, isoform CRA_a OS=Homo sapiens GN=IGFBP4 PE=4 SV=1	2	0.957751	1.02001	1.02891	1.06952	1.09327
285	tr|A2N011|A2N011_HUMAN	Vh1-D-J3-region (Fragment) OS=Homo sapiens PE=2 SV=1	7	1.08738	1.04171	0.901116	0.928627	1.38228
286	tr|A2N2G5|A2N2G5_HUMAN	VH87-2 protein (Fragment) OS=Homo sapiens GN=VH87-2 PE=2 SV=1	6	1.18568	0.929571	0.884752	0.975101	1.30389
287	sp|P02452|CO1A1_HUMAN	Collagen alpha-1(I) chain OS=Homo sapiens GN=COL1A1 PE=1 SV=5	2	1.08253	1.03154	1.09433	0.9313	0.862126
288	tr|A0N5G3|A0N5G3_HUMAN	Rheumatoid factor G9 light chain (Fragment) OS=Homo sapiens GN=V<lambda>3 PE=2 SV=1	7	1.01865	0.985752	1.1902	1.07193	1.19284
289	tr|A0A0S2Z3H5|A0A0S2Z3H5_HUMAN	Collagen type I alpha 2 isoform 1 (Fragment) OS=Homo sapiens GN=COL1A2 PE=2 SV=1	2	1.03012	1.09234	0.961924	0.997875	1.03012
290	sp|Q92496|FHR4_HUMAN	Complement factor H-related protein 4 OS=Homo sapiens GN=CFHR4 PE=1 SV=3	2	0.999276	0.999875	0.932124	0.95171	0.930326
291	tr|B7Z544|B7Z544_HUMAN	cDNA FLJ51742, highly similar to Inter-alpha-trypsin inhibitor heavy chain H4 OS=Homo sapiens PE=2 SV=1	198	1.04958	1.02376	1.10699	0.940108	0.996576
292	tr|Q6GMX4|Q6GMX4_HUMAN	IGL@ protein OS=Homo sapiens GN=IGL@ PE=1 SV=1	121	1.17611	0.982991	0.886903	1.06461	1.25749
293	tr|A0A0X9USK2|A0A0X9USK2_HUMAN	MS-A6 heavy chain variable region (Fragment) OS=Homo sapiens PE=2 SV=1	9	1.02289	1.02084	0.929804	0.944329	1.00079
294	sp|P25391|LAMA1_HUMAN	Laminin subunit alpha-1 OS=Homo sapiens GN=LAMA1 PE=1 SV=2	3	1.28739	1.01421	0.941601	0.945591	0.99683
295	tr|A0A1W6IYJ0|A0A1W6IYJ0_HUMAN	N90-VRC38.03 heavy chain variable region (Fragment) OS=Homo sapiens PE=2 SV=1	5	1.03437	1.05361	0.805875	1.41998	1.16201
296	tr|A8K2T4|A8K2T4_HUMAN	cDNA FLJ78207, highly similar to Human complement protein component C7 mRNA OS=Homo sapiens PE=2 SV=1	48	1.30399	0.856724	0.998729	0.946438	0.942918
297	tr|Q9UPY7|Q9UPY7_HUMAN	Fc-gamma receptor IIIb (CD 16) OS=Homo sapiens GN=Fc-gamma receptor IIIB PE=2 SV=1	3	0.897676	1.15836	1.06384	1.02326	0.948036
298	tr|V9HWP2|V9HWP2_HUMAN	Epididymis luminal protein 35 OS=Homo sapiens GN=HEL-S-125m PE=2 SV=1	2	1.11219	0.986848	1.3006	0.931461	0.851606
299	tr|A0A1B1CYC5|A0A1B1CYC5_HUMAN	Vitamin D binding protein (Fragment) OS=Homo sapiens GN=Gc PE=4 SV=1	3	0.436391	1.20933	0.600823	1.08557	1.50729
300	sp|Q9BWP8|COL11_HUMAN	Collectin-11 OS=Homo sapiens GN=COLEC11 PE=1 SV=1	2	0.995731	0.870169	1.09859	1.05916	0.880525
301	tr|Q5NV83|Q5NV83_HUMAN	V3-3 protein (Fragment) OS=Homo sapiens GN=V3-3 PE=4 SV=1	2	1.03009	0.957779	0.68223	0.996614	1.27196
302	sp|Q15485|FCN2_HUMAN	Ficolin-2 OS=Homo sapiens GN=FCN2 PE=1 SV=2	2	1.51134	0.832297	0.968772	1.04086	0.78998
303	tr|F5GXJ9|F5GXJ9_HUMAN	CD166 antigen OS=Homo sapiens GN=ALCAM PE=1 SV=1	2	1.1024	0.686133	1.15741	0.852155	1.20051
304	tr|A0A0A0MRJ7|A0A0A0MRJ7_HUMAN	Coagulation factor V OS=Homo sapiens GN=F5 PE=1 SV=1	2	1	0	0	0	0
305	tr|A2J1N4|A2J1N4_HUMAN	Rheumatoid factor RF-IP24 (Fragment) OS=Homo sapiens PE=2 SV=1	19	1.10447	1.07962	0.963539	0.904229	1.07675
306	tr|B4DI57|B4DI57_HUMAN	cDNA FLJ54111, highly similar to Serotransferrin OS=Homo sapiens PE=2 SV=1	2013	0.900597	1.00885	0.925363	1.10053	1.18897
307	sp|Q09666|AHNK_HUMAN	Neuroblast differentiation-associated protein AHNAK OS=Homo sapiens GN=AHNAK PE=1 SV=2	3	0.801089	1.07939	1.44276	0.998398	0.889129
308	sp|P60174|TPIS_HUMAN	Triosephosphate isomerase OS=Homo sapiens GN=TPI1 PE=1 SV=3	2	1.11127	0.977914	0.827782	1.07871	0.664314
309	tr|D3DNU8|D3DNU8_HUMAN	Kininogen 1, isoform CRA_a OS=Homo sapiens GN=KNG1 PE=4 SV=1	264	0.726764	1.02009	0.82713	1.09494	0.984256
310	tr|Q59EG0|Q59EG0_HUMAN	Basement membrane-specific heparan sulfate proteoglycan core protein variant (Fragment) OS=Homo sapiens PE=2 SV=1	157	1.07969	1.02701	1.20915	0.995803	0.902193
311	sp|Q03591|FHR1_HUMAN	Complement factor H-related protein 1 OS=Homo sapiens GN=CFHR1 PE=1 SV=2	18	0.855075	1.05063	0.867731	0.718349	1.26295
312	tr|A1EAI1|A1EAI1_9HIV1	Envelope glycoprotein gp160 OS=Human immunodeficiency virus 1 GN=env PE=4 SV=1	2	0.60868	0.745572	0.577211	1.88965	0.774119
313	sp|P07333|CSF1R_HUMAN	Macrophage colony-stimulating factor 1 receptor OS=Homo sapiens GN=CSF1R PE=1 SV=2	1	1.1504	0.980946	1.14879	1.0081	0.900188
314	tr|S6AWD6|S6AWD6_HUMAN	IgG L chain OS=Homo sapiens PE=2 SV=1	120	1	0	0	0	0
315	tr|A0A024R8G3|A0A024R8G3_HUMAN	Prostaglandin D2 synthase 21kDa (Brain), isoform CRA_a OS=Homo sapiens GN=PTGDS PE=2 SV=1	1	0.82856	1.09619	0.956739	1.01084	0.921111
316	tr|B1ALD9|B1ALD9_HUMAN	Periostin OS=Homo sapiens GN=POSTN PE=1 SV=1	2	1.15234	0.946647	1.24545	1.14116	0.807444
317	tr|Q9NPP6|Q9NPP6_HUMAN	Immunoglobulin heavy chain variant (Fragment) OS=Homo sapiens PE=2 SV=1	339	1.06113	1.05413	0.870873	0.977093	1.01604
318	tr|Q9UL86|Q9UL86_HUMAN	Myosin-reactive immunoglobulin kappa chain variable region (Fragment) OS=Homo sapiens PE=2 SV=1	4	1.03589	1.01041	1.02149	0.871601	1.01797
319	sp|P19021|AMD_HUMAN	Peptidyl-glycine alpha-amidating monooxygenase OS=Homo sapiens GN=PAM PE=1 SV=2	1	1.35297	0.938829	1.0771	0.957094	0.788513
320	tr|A0A0U1RR20|A0A0U1RR20_HUMAN	Proteoglycan 4 OS=Homo sapiens GN=PRG4 PE=1 SV=1	2	1.11921	0.86985	1.02217	1.05004	1.04713
321	tr|B2RAN2|B2RAN2_HUMAN	cDNA, FLJ95014, highly similar to Homo sapiens vanin 1 (VNN1), mRNA OS=Homo sapiens PE=2 SV=1	2	1.01915	1.05288	1.11627	1.02689	0.81063
322	tr|B4DMA2|B4DMA2_HUMAN	cDNA FLJ54023, highly similar to Heat shock protein HSP 90-beta OS=Homo sapiens PE=2 SV=1	1	1.06383	1.1266	1.10862	0.916489	0.835426
323	tr|Q8TBD0|Q8TBD0_HUMAN	Uncharacterized protein (Fragment) OS=Homo sapiens PE=2 SV=1	2	1.01434	0.952567	0.883389	1.03868	1.07206
324	tr|Q6MZU6|Q6MZU6_HUMAN	Putative uncharacterized protein DKFZp686C15213 OS=Homo sapiens GN=DKFZp686C15213 PE=2 SV=1	170	0.931673	1.23465	0.95394	0.818382	1.22878
325	tr|S6B2A6|S6B2A6_HUMAN	IgG H chain OS=Homo sapiens PE=2 SV=1	23	0.950672	0.964647	0.963601	0.979097	0.971016
326	tr|Q96QS0|Q96QS0_HUMAN	Putative matrix cell adhesion molecule-3 OS=Homo sapiens PE=2 SV=1	36	1.18485	0.938995	0.948355	0.916601	1.03959
327	RRRRRtr|C8BFB4|C8BFB4_9HIV1	REVERSED Reverse transcriptase (Fragment) OS=Human immunodeficiency virus 1 GN=pol PE=4 SV=1	1	0.752353	1.01297	0.816905	1.08399	0.961959
328	tr|Q59EN5|Q59EN5_HUMAN	Prosaposin variant (Fragment) OS=Homo sapiens PE=2 SV=1	2	1.04848	1.0597	0.587673	1.14725	1.09398
329	tr|A8K6C1|A8K6C1_HUMAN	cDNA FLJ76868, highly similar to Homo sapiens cholesteryl ester transfer protein, plasma (CETP), mRNA OS=Homo sapiens PE=2 SV=1	1	1.43709	0.945031	0.877344	1.02105	0.990156
330	tr|Q7Z379|Q7Z379_HUMAN	Putative uncharacterized protein DKFZp686K04218 (Fragment) OS=Homo sapiens GN=DKFZp686K04218 PE=2 SV=1	307	1.08872	1.05812	0.819913	0.952736	1.13967
331	tr|Q7Z2U7|Q7Z2U7_HUMAN	Uncharacterized protein OS=Homo sapiens PE=2 SV=1	117	1.28541	0.976782	0.914311	0.994649	1.07872
332	tr|A0A0J9YX35|A0A0J9YX35_HUMAN	Immunoglobulin heavy variable 3-64D (Fragment) OS=Homo sapiens GN=IGHV3-64D PE=1 SV=1	73	1.19396	1.02501	0.889738	0.919467	1.11193
333	tr|A0A1L2BU39|A0A1L2BU39_HUMAN	Anti-staphylococcal enterotoxin E heavy chain variable region (Fragment) OS=Homo sapiens PE=2 SV=1	7	0.597064	1.06803	0.749256	1.01692	1.23401
334	tr|A2NB44|A2NB44_HUMAN	Cold agglutinin FS-2 H-chain (Fragment) OS=Homo sapiens GN=IGH@ PE=2 SV=1	16	1.1221	1.05993	0.9861	0.923599	1.02414
335	sp|A0A0C4DH68|KV224_HUMAN	Immunoglobulin kappa variable 2-24 OS=Homo sapiens GN=IGKV2-24 PE=3 SV=1	4	0.982632	0.960326	0.760066	1.05564	1.29344
336	tr|F5B6E6|F5B6E6_9HIV1	Envelope glycoprotein (Fragment) OS=Human immunodeficiency virus 1 GN=env PE=4 SV=1	1	1	0	0	0	0
337	RRRRRtr|Q2Z1X4|Q2Z1X4_HEV	REVERSED Nonstructural protein OS=Hepatitis E virus PE=4 SV=1	2	0.794952	1.11444	0.490247	0.817767	2.12173
338	sp|P13473|LAMP2_HUMAN	Lysosome-associated membrane glycoprotein 2 OS=Homo sapiens GN=LAMP2 PE=1 SV=2	1	1.19578	1.01665	1.03267	1.06891	0.709814
339	tr|A8K4C2|A8K4C2_HUMAN	Sulfhydryl oxidase OS=Homo sapiens PE=2 SV=1	1	0.779476	0.661386	0.772773	0.931786	0.743231
340	sp|P27487|DPP4_HUMAN	Dipeptidyl peptidase 4 OS=Homo sapiens GN=DPP4 PE=1 SV=2	1	1.18591	0.931766	1.25066	1.00577	1.01217
341	sp|P05109|S10A8_HUMAN	Protein S100-A8 OS=Homo sapiens GN=S100A8 PE=1 SV=1	1	1.07459	1.08082	0.91598	0.955203	0.977232
342	tr|Q53H26|Q53H26_HUMAN	Transferrin variant (Fragment) OS=Homo sapiens PE=2 SV=1	2462	0.900597	1.00885	0.925363	1.10053	1.18897
343	sp|P02787|TRFE_HUMAN	Serotransferrin OS=Homo sapiens GN=TF PE=1 SV=3	2742	0.884457	1.0426	0.988823	1.08125	1.09593
344	sp|P98160|PGBM_HUMAN	Basement membrane-specific heparan sulfate proteoglycan core protein OS=Homo sapiens GN=HSPG2 PE=1 SV=4	295	1.02225	0.966432	1.13623	1.06876	0.952427
345	tr|F6KPG5|F6KPG5_HUMAN	Albumin (Fragment) OS=Homo sapiens PE=2 SV=1	506	1.03923	0.809873	0.895609	1.06459	1.07508
346	sp|P08603|CFAH_HUMAN	Complement factor H OS=Homo sapiens GN=CFH PE=1 SV=4	112	1.10704	1.11379	0.823082	0.831274	0.980724
347	tr|Q6P089|Q6P089_HUMAN	IGH@ protein OS=Homo sapiens GN=IGH@ PE=2 SV=1	367	1.07892	1.04548	0.768949	0.962184	1.04472
348	tr|A8K8Z4|A8K8Z4_HUMAN	cDNA FLJ78071, highly similar to Human MHC class III complement component C6 mRNA OS=Homo sapiens PE=2 SV=1	58	1.15714	0.844018	1.03471	1.19845	0.707822
349	sp|P02765|FETUA_HUMAN	Alpha-2-HS-glycoprotein OS=Homo sapiens GN=AHSG PE=1 SV=1	316	0.92269	1.10225	0.961997	1.04356	0.988662
350	tr|B0ZBE2|B0ZBE2_HUMAN	Angiotensinogen (Serpin peptidase inhibitor, clade A, member 8) OS=Homo sapiens GN=AGT PE=2 SV=1	92	1	0	0	0	0
351	tr|Q9UNU2|Q9UNU2_HUMAN	Complement protein C4B frameshift mutant (Fragment) OS=Homo sapiens GN=C4B PE=4 SV=1	171	1.17261	0.966112	1.28295	0.820005	0.996599
352	tr|B4DZ36|B4DZ36_HUMAN	cDNA FLJ58441, highly similar to Attractin OS=Homo sapiens PE=2 SV=1	30	1.11422	1.00403	1.13795	0.779287	1.46732
353	sp|P08697|A2AP_HUMAN	Alpha-2-antiplasmin OS=Homo sapiens GN=SERPINF2 PE=1 SV=3	98	0.81117	0.98914	0.888231	1.00196	1.18934
354	tr|Q6P5S8|Q6P5S8_HUMAN	IGK@ protein OS=Homo sapiens GN=IGK@ PE=1 SV=1	341	1.12227	1.12474	0.79367	0.849896	1.21856
355	tr|Q86TT1|Q86TT1_HUMAN	Full-length cDNA clone CS0DD006YL02 of Neuroblastoma of Homo sapiens (human) OS=Homo sapiens PE=2 SV=1	28	0.880815	1.22689	1.18197	0.841442	1.09723
356	sp|P02750|A2GL_HUMAN	Leucine-rich alpha-2-glycoprotein OS=Homo sapiens GN=LRG1 PE=1 SV=2	33	0.971605	1.34499	0.725497	1.03262	0.885132
357	tr|A2KBC1|A2KBC1_HUMAN	Anti-(ED-B) scFV (Fragment) OS=Homo sapiens PE=2 SV=2	117	1	0	0	0	0
358	tr|Q5CZ94|Q5CZ94_HUMAN	Putative uncharacterized protein DKFZp781M0386 OS=Homo sapiens GN=DKFZp781M0386 PE=2 SV=1	92	1.17611	0.982991	0.886903	1.06461	1.25749
359	tr|S6BAR0|S6BAR0_HUMAN	IgG L chain OS=Homo sapiens PE=2 SV=1	92	1.2317	0.944959	0.777201	0.939662	1.27481
360	tr|B2R582|B2R582_HUMAN	cDNA, FLJ92374, highly similar to Homo sapiens C-type lectin domain family 3, member B (CLEC3B), mRNA OS=Homo sapiens PE=2 SV=1	24	1.01872	1.00252	1.05672	0.967579	1.07526
361	tr|Q0ZCJ4|Q0ZCJ4_HUMAN	Immunglobulin heavy chain variable region (Fragment) OS=Homo sapiens PE=4 SV=1	36	1	0	0	0	0
362	tr|A2NYQ9|A2NYQ9_HUMAN	Anti-folate binding protein (Fragment) OS=Homo sapiens GN=HuVH8B VH PE=2 SV=1	28	0.846176	1.109	1.0446	1.12237	1.08133
363	tr|Q65ZC9|Q65ZC9_HUMAN	Single-chain Fv (Fragment) OS=Homo sapiens GN=scFv PE=2 SV=1	37	1	0	0	0	0
364	tr|Q9UL70|Q9UL70_HUMAN	Myosin-reactive immunoglobulin light chain variable region (Fragment) OS=Homo sapiens PE=2 SV=1	67	0.945571	1.12948	0.82293	0.911435	1.30158
365	tr|A2N7P4|A2N7P4_HUMAN	Immunoglobulin mu-chain D-J4-region (Fragment) OS=Homo sapiens GN=IGHM PE=4 SV=1	39	0.976586	1.07298	0.981176	1.03186	1.01653
366	sp|P01743|HV146_HUMAN	Immunoglobulin heavy variable 1-46 OS=Homo sapiens GN=IGHV1-46 PE=1 SV=2	39	1.14572	1.00285	0.948314	1.01477	1.04249
367	tr|B1N7B9|B1N7B9_HUMAN	Cryocrystalglobulin CC2 lambda light chain variable region (Fragment) OS=Homo sapiens PE=2 SV=1	9	1.17171	1.02548	0.801101	0.980725	1.05068
368	sp|A0A0C4DH25|KVD20_HUMAN	Immunoglobulin kappa variable 3D-20 OS=Homo sapiens GN=IGKV3D-20 PE=3 SV=1	57	1.31837	0.77296	1.1334	0.921145	1.1131
369	sp|P04430|KV116_HUMAN	Immunoglobulin kappa variable 1-16 OS=Homo sapiens GN=IGKV1-16 PE=1 SV=2	63	1.01571	1.16359	0.912408	0.934246	1.27024
370	sp|P01615|KVD28_HUMAN	Immunoglobulin kappa variable 2D-28 OS=Homo sapiens GN=IGKV2D-28 PE=1 SV=2	15	1.01254	1.02631	0.971434	1.04262	0.907137
371	tr|A2NZ55|A2NZ55_HUMAN	Variable immnoglobulin anti-estradiol heavy chain (Fragment) OS=Homo sapiens PE=2 SV=1	18	1	0	0	0	0
372	tr|A0A0X9T7T4|A0A0X9T7T4_HUMAN	MS-D3 heavy chain variable region (Fragment) OS=Homo sapiens PE=2 SV=1	70	1	0	0	0	0
373	sp|A0A087WSY6|KVD15_HUMAN	Immunoglobulin kappa variable 3D-15 OS=Homo sapiens GN=IGKV3D-15 PE=3 SV=6	15	1.29832	1.10695	0.908955	0.729267	1.2421
374	tr|A2NXP9|A2NXP9_HUMAN	K light chain variable region (Fragment) OS=Homo sapiens PE=2 SV=1	46	0.83462	1.11397	0.894379	0.953136	1.20519
375	tr|A0A0X9T7V9|A0A0X9T7V9_HUMAN	GCT-A4 light chain variable region (Fragment) OS=Homo sapiens PE=2 SV=1	35	1.20595	1.0019	1.11779	0.82547	1.14046
376	tr|A2J1N5|A2J1N5_HUMAN	Rheumatoid factor RF-ET6 (Fragment) OS=Homo sapiens PE=2 SV=1	17	0.942651	0.919839	1.06802	1.12685	0.77863
377	tr|A0A0X9UWK7|A0A0X9UWK7_HUMAN	MS-D4 heavy chain variable region (Fragment) OS=Homo sapiens PE=2 SV=1	34	1.17507	0.914558	0.956508	1.09904	0.99552
378	tr|A0A075B7D0|A0A075B7D0_HUMAN	Immunoglobulin heavy variable 1/OR15-1 (non-functional) (Fragment) OS=Homo sapiens GN=IGHV1OR15-1 PE=1 SV=1	34	1.0536	0.781773	1.26222	1.15064	1.04349
379	tr|A0A068LKQ2|A0A068LKQ2_HUMAN	Ig heavy chain variable region (Fragment) OS=Homo sapiens PE=2 SV=1	24	1.21459	0.99001	1.05305	0.833328	0.958917
380	tr|A0A075B7F0|A0A075B7F0_HUMAN	Immunoglobulin heavy variable 3/OR16-10 (non-functional) (Fragment) OS=Homo sapiens GN=IGHV3OR16-10 PE=1 SV=1	14	1.12668	0.910696	0.920837	1.30425	0.860108
381	tr|A0A109PW50|A0A109PW50_HUMAN	IBM-B3 heavy chain variable region (Fragment) OS=Homo sapiens PE=2 SV=1	33	1.14211	0.957656	0.807127	1.06467	0.833053
382	tr|A0A109PS54|A0A109PS54_HUMAN	GCT-A8 light chain variable region (Fragment) OS=Homo sapiens PE=2 SV=1	17	1.63322	0.720903	1.71864	0.776106	0.756181
383	tr|A0A0X9TD88|A0A0X9TD88_HUMAN	GCT-A3 heavy chain variable region (Fragment) OS=Homo sapiens PE=2 SV=1	21	1.21016	1.10766	0.962561	0.936905	1.04219
384	tr|A0A109PSY4|A0A109PSY4_HUMAN	MS-A1 light chain variable region (Fragment) OS=Homo sapiens PE=2 SV=1	21	1.12432	0.985243	0.955336	0.85842	1.15569
385	tr|A0A0X9V9B3|A0A0X9V9B3_HUMAN	MS-F1 light chain variable region (Fragment) OS=Homo sapiens PE=2 SV=1	3	1.17457	1.03879	1.06804	0.938717	0.911937
386	sp|P05787|K2C8_HUMAN	Keratin, type II cytoskeletal 8 OS=Homo sapiens GN=KRT8 PE=1 SV=7	2	1.12434	0.871587	1.04001	1.05463	0.837744
387	tr|A0A0F7T931|A0A0F7T931_HUMAN	IGHV4-39 protein (Fragment) OS=Homo sapiens GN=IGHV4-39 PE=4 SV=1	16	1	0	0	0	0
388	tr|A0A1W6IYJ2|A0A1W6IYJ2_HUMAN	N90-VRC38.05 heavy chain variable region (Fragment) OS=Homo sapiens PE=2 SV=1	2	1.27547	1.31692	1.02127	0.922547	0.972546
389	tr|A0N5G7|A0N5G7_HUMAN	Rheumatoid factor D5 heavy chain (Fragment) OS=Homo sapiens GN=VH3 PE=2 SV=1	2	0.941254	1.0366	0.900968	1.19699	1.04479
390	tr|A2NYU8|A2NYU8_HUMAN	Heavy chain Fab (Fragment) OS=Homo sapiens PE=2 SV=1	4	1.02187	1.15778	1.11353	0.878296	0.762722
391	tr|V9HWB8|V9HWB8_HUMAN	Pyruvate kinase OS=Homo sapiens GN=HEL-S-30 PE=1 SV=1	3	1.02598	0.941955	1.33378	0.92913	0.770103
392	sp|Q92994|TF3B_HUMAN	Transcription factor IIIB 90 kDa subunit OS=Homo sapiens GN=BRF1 PE=1 SV=1	3	1.13039	0.916295	1.05748	0.982083	0.965919
393	tr|Q5NV82|Q5NV82_HUMAN	V4-2 protein (Fragment) OS=Homo sapiens GN=V4-2 PE=4 SV=1	2	1	0	0	0	0
394	sp|P81605|DCD_HUMAN	Dermcidin OS=Homo sapiens GN=DCD PE=1 SV=2	2	0.550365	0.968148	0.501713	1.9637	1.44355
395	sp|O00187|MASP2_HUMAN	Mannan-binding lectin serine protease 2 OS=Homo sapiens GN=MASP2 PE=1 SV=4	2	1.1998	1.06998	1.31954	0.715798	0.901407
396	sp|Q99784|NOE1_HUMAN	Noelin OS=Homo sapiens GN=OLFM1 PE=1 SV=4	2	0.641051	0.816122	0.515085	0.84856	1.07722
397	tr|E0D851|E0D851_HUMAN	Platelet glycoprotein Ib alpha OS=Homo sapiens GN=GP1BA PE=4 SV=1	2	1.01808	1.49027	1.16774	0.816401	0.803268
398	tr|M9MML0|M9MML0_HUMAN	Low affinity immunoglobulin gamma Fc region receptor III-A OS=Homo sapiens GN=FCGR3A PE=4 SV=2	2	0.873964	1.04683	0.741034	1.08782	0.935228
399	tr|M4XXS9|M4XXS9_9HIV1	Envelope glycoprotein (Fragment) OS=Human immunodeficiency virus 1 GN=env PE=4 SV=1	1	1	0	0	0	0
400	tr|A0A125U0V4|A0A125U0V4_HUMAN	GCT-A2 heavy chain variable region (Fragment) OS=Homo sapiens PE=2 SV=1	4	1.78023	0.844007	1.07401	0.671325	0.842227
401	tr|Q9NPR5|Q9NPR5_HUMAN	PTPRJ, protein tyrosine phosphatase receptor J, eta (Fragment) OS=Homo sapiens PE=2 SV=1	2	1.21214	0.944863	1.38911	0.831043	0.923772
402	tr|X4YN70|X4YN70_9MONO	Phosphoprotein OS=Human metapneumovirus GN=P PE=4 SV=1	1	0.824283	0.996888	0.982876	0.828982	0.832361
403	tr|H6V5P8|H6V5P8_HBV	Protein P OS=Hepatitis B virus PE=3 SV=1	1	1	0	0	0	0
404	tr|H0Y512|H0Y512_HUMAN	Adipocyte plasma membrane-associated protein (Fragment) OS=Homo sapiens GN=APMAP PE=1 SV=1	1	1	0	0	0	0
405	tr|A0A087X0S5|A0A087X0S5_HUMAN	Collagen alpha-1(VI) chain OS=Homo sapiens GN=COL6A1 PE=1 SV=1	1	0.929768	0.970584	0.965006	1.18341	0.857525
406	tr|A0A087WVP1|A0A087WVP1_HUMAN	Protocadherin Fat 1 OS=Homo sapiens GN=FAT1 PE=1 SV=1	1	1.38406	0.919292	1.05493	0.907804	1.11638
407	tr|K4MKW0|K4MKW0_9HIV1	Envelope glycoprotein gp160 OS=Human immunodeficiency virus 1 GN=env PE=4 SV=1	1	0.715557	0.652946	0.686649	0.823678	0.868114
408	tr|D6NUX9|D6NUX9_9HIV1	Envelope glycoprotein gp160 (Fragment) OS=Human immunodeficiency virus 1 GN=env PE=4 SV=1	2	0.949341	0.949341	0.705265	1.04114	1.24544
409	tr|A0A0A1CQS6|A0A0A1CQS6_9HIV1	Envelope glycoprotein gp160 OS=Human immunodeficiency virus 1 GN=env PE=4 SV=1	1	1.21227	0.881561	1.36332	1.11626	0.558007
410	tr|A0A024R6B5|A0A024R6B5_HUMAN	Heat shock 70kDa protein 2, isoform CRA_a OS=Homo sapiens GN=HSPA2 PE=3 SV=1	1	1.01563	1.03147	1.51227	0.991761	0.662596
411	sp|Q9NUQ3|TXLNG_HUMAN	Gamma-taxilin OS=Homo sapiens GN=TXLNG PE=1 SV=2	1	0.376171	0.242631	0.323244	3.02506	0.970748
412	RRRRRtr|Q9BTT5|Q9BTT5_HUMAN	REVERSED Similar to NADH dehydrogenase (Ubiquinone) 1 alpha subcomplex, 9 (39kD) (Fragment) OS=Homo sapiens PE=2 SV=1	2	1	0	0	0	0
413	tr|Q9NXS9|Q9NXS9_HUMAN	Dymeclin, isoform CRA_a OS=Homo sapiens GN=DYM PE=2 SV=1	2	1	0	0	0	0
414	tr|Q7Z532|Q7Z532_HUMAN	Osteoglycin OG OS=Homo sapiens PE=2 SV=1	1	0.780526	1.06877	1.0228	1.29169	1.11678
415	tr|Q53GF8|Q53GF8_HUMAN	Isocitrate dehydrogenase [NAD] subunit, mitochondrial (Fragment) OS=Homo sapiens PE=2 SV=1	2	1.26964	0.802031	0.992223	0.706301	0.463672
416	tr|F8W883|F8W883_HUMAN	Unconventional myosin-XVI OS=Homo sapiens GN=MYO16 PE=1 SV=2	1	0.799488	0.590422	0.617205	1.55956	0.817877
417	tr|E7EX29|E7EX29_HUMAN	14-3-3 protein zeta/delta (Fragment) OS=Homo sapiens GN=YWHAZ PE=1 SV=1	1	0.546124	0.675719	1.20874	1.3238	1.39846
418	tr|B4DL49|B4DL49_HUMAN	cDNA FLJ58073, moderately similar to Cathepsin B (EC 3.4.22.1) OS=Homo sapiens PE=2 SV=1	2	1.19728	1.06941	1.02416	0.915083	0.71346
419	tr|A0A1W6IYK6|A0A1W6IYK6_HUMAN	N90-VRC38.09 light chain variable region (Fragment) OS=Homo sapiens PE=2 SV=1	4	0.914254	1.16394	0.891215	1.02908	0.985018
420	tr|A0A1B0GUN9|A0A1B0GUN9_HUMAN	Espin OS=Homo sapiens GN=ESPN PE=1 SV=1	1	1.04273	0.766716	1.40351	0.772138	0.830635
421	tr|A0A024R9Q1|A0A024R9Q1_HUMAN	Thrombospondin 1, isoform CRA_a OS=Homo sapiens GN=THBS1 PE=4 SV=1	1	1.21141	1.12285	0.905162	1.27246	0.680446
422	sp|P0DOX4|IGE_HUMAN	Immunoglobulin epsilon heavy chain OS=Homo sapiens PE=1 SV=1	3	1	0	0	0	0
423	RRRRRtr|B7Z395|B7Z395_HUMAN	REVERSED cDNA FLJ53337, highly similar to Discs large homolog 2 OS=Homo sapiens PE=2 SV=1	1	0.646339	0.851487	1.0918	1.24756	0.964209
424	RRRRRsp|Q9NPB8|GPCP1_HUMAN	REVERSED Glycerophosphocholine phosphodiesterase GPCPD1 OS=Homo sapiens GN=GPCPD1 PE=1 SV=2	1	1.07426	0.864885	0.929663	1.12335	1.18201
425	RRRRRsp|Q86YJ6|THNS2_HUMAN	REVERSED Threonine synthase-like 2 OS=Homo sapiens GN=THNSL2 PE=2 SV=3	1	1.0101	1.23364	1.37434	0.74202	0.910101
426	tr|W0GRD4|W0GRD4_9HIV1	Gp120 (Fragment) OS=Human immunodeficiency virus 1 GN=env PE=4 SV=1	1	0.37712	1.24084	4.46514	0.352419	0.48196
427	tr|U3KQE7|U3KQE7_HUMAN	Cathepsin S (Fragment) OS=Homo sapiens GN=CTSS PE=1 SV=1	1	1.00412	0.499849	0.792549	1.47053	1.08967
428	tr|Q9BTP0|Q9BTP0_HUMAN	Protein Wnt (Fragment) OS=Homo sapiens PE=2 SV=1	1	3.87804	0.42736	1.64817	0.34437	0.311406
429	tr|Q5ISS9|Q5ISS9_MACFA	Tyrosine 3-monooxygenase/tryptophan 5-monooxygenase activation protein theta isoform (Fragment) OS=Macaca fascicularis PE=2 SV=1	1	1.38332	0.89473	1.53382	0.587495	0.965555
430	tr|E9PD35|E9PD35_HUMAN	Vascular endothelial growth factor receptor 3 OS=Homo sapiens GN=FLT4 PE=1 SV=1	1	1	0	0	0	0
431	tr|D3YRW5|D3YRW5_HCMVO	Tegument protein UL25 OS=Human cytomegalovirus (strain Toledo) GN=UL25 PE=4 SV=1	1	1.11652	0.720604	1.19903	1.0502	0.879485
432	tr|A8K7G2|A8K7G2_HUMAN	cDNA FLJ75762, highly similar to Homo sapiens protease, serine, 25 (PRSS25), nuclear gene encodingmitochondrial protein, transcript variant 1, mRNA OS=Homo sapiens PE=2 SV=1	1	0.866692	0.940014	0.711467	1.13285	1.5597
433	tr|A0A1W6IYI8|A0A1W6IYI8_HUMAN	N90-VRC38.10 heavy chain variable region (Fragment) OS=Homo sapiens PE=2 SV=1	3	1.00266	0.9811	1.03374	1.12027	1.06382
434	tr|A0A1U9WZ84|A0A1U9WZ84_HUMAN	Insulin-like growth factor I (Fragment) OS=Homo sapiens PE=3 SV=1	3	0.819991	1.0436	1.0172	1.10051	1.06172
435	tr|A0A125U0U8|A0A125U0U8_HUMAN	MS-C3 light chain variable region (Fragment) OS=Homo sapiens PE=2 SV=1	5	1.13602	0.910637	1.32176	1.11205	0.924838
436	tr|A0A0A0UY67|A0A0A0UY67_9HIV1	Protein Vpu OS=Human immunodeficiency virus 1 GN=vpu PE=3 SV=1	1	0.409922	0.578031	0.91388	0.7263	3.21969
437	sp|Q9UN71|PCDGG_HUMAN	Protocadherin gamma-B4 OS=Homo sapiens GN=PCDHGB4 PE=2 SV=1	1	0.837074	0.781743	0.765504	1.07204	0.739806
438	RRRRRtr|Q5KU18|Q5KU18_HUMAN	REVERSED G protein-coupled receptor 92, isoform CRA_a OS=Homo sapiens GN=KPG_010 PE=2 SV=1	1	1.02863	1.07472	1.19383	0.940892	1.08634
439	RRRRRsp|Q6UX82|LYPD8_HUMAN	REVERSED Ly6/PLAUR domain-containing protein 8 OS=Homo sapiens GN=LYPD8 PE=1 SV=2	1	0.678789	0.942973	0.856903	1.17838	1.09652
440	tr|X6RBG4|X6RBG4_HUMAN	Uromodulin OS=Homo sapiens GN=UMOD PE=1 SV=1	1	1	0	0	0	0
441	tr|Q9UMA4|Q9UMA4_HUMAN	IFN-<alpha>2 protein (Fragment) OS=Homo sapiens GN=IFN-<alpha>2 PE=4 SV=1	1	1	0	0	0	0
442	tr|Q96CG0|Q96CG0_HUMAN	ENG protein OS=Homo sapiens GN=ENG PE=2 SV=1	1	0.924396	0.942791	1.18785	0.996776	0.839814
443	tr|Q8N6N5|Q8N6N5_HUMAN	Tubulin beta chain OS=Homo sapiens GN=TUBB2C PE=2 SV=1	1	1.42197	0.940206	1.07686	0.725062	0.900818
444	tr|Q8N294|Q8N294_HUMAN	cDNA FLJ33633 fis, clone BRAMY2022786, highly similar to Homo sapiens dickkopf-3 (DKK-3) mRNA OS=Homo sapiens PE=2 SV=1	1	1.1855	0.945793	0.76619	0.919949	1.25094
445	tr|Q7M4S4|Q7M4S4_HUMAN	Granulocyte inhibitory protein OS=Homo sapiens PE=1 SV=1	6	1.36354	0.89257	0.784578	1.09151	0.858346
446	tr|Q6FGX5|Q6FGX5_HUMAN	TIMP metallopeptidase inhibitor 1, isoform CRA_a OS=Homo sapiens GN=TIMP1 PE=2 SV=1	1	0.908709	0.997399	1.05029	0.879448	0.986313
447	tr|Q658W9|Q658W9_HUMAN	Putative uncharacterized protein DKFZp666J2410 (Fragment) OS=Homo sapiens GN=DKFZp666J2410 PE=2 SV=1	1	0.725183	1.00024	0.94252	1.05035	1.06979
448	tr|Q4QQH1|Q4QQH1_HUMAN	SLIT and NTRK-like family, member 5 OS=Homo sapiens GN=SLITRK5 PE=2 SV=1	1	0.757691	1.55508	2.43431	0.674496	0.513942
449	tr|K4DIA0|K4DIA0_HUMAN	ICOS ligand OS=Homo sapiens GN=ICOSLG PE=1 SV=1	1	1	0	0	0	0
450	tr|H3BUH4|H3BUH4_HUMAN	Protein NDRG4 OS=Homo sapiens GN=NDRG4 PE=4 SV=1	1	3.15259	0.656999	1.60939	0.50662	0.473518
451	tr|D6P2P6|D6P2P6_9HIV1	Protein Vpr OS=Human immunodeficiency virus 1 GN=vpr PE=4 SV=1	1	0.72089	1.31642	3.5307	0.430299	0.498279
452	tr|B4DMB3|B4DMB3_HUMAN	cDNA FLJ51246 OS=Homo sapiens PE=2 SV=1	1	0.54659	1.00048	1.52138	0.885038	0.971454
453	tr|B4DEA7|B4DEA7_HUMAN	cDNA FLJ58131, highly similar to Secretogranin-1 OS=Homo sapiens PE=2 SV=1	1	1.08004	1.41313	1.02043	0.76532	0.834011
454	tr|A4D1T1|A4D1T1_HUMAN	LOC389562 OS=Homo sapiens GN=LOC389562 PE=4 SV=1	1	1.53965	0.688376	1.60062	0.650654	0.619554
455	tr|A0A0S3QMR9|A0A0S3QMR9_9HIV1	Protein Nef OS=Human immunodeficiency virus 1 GN=nef PE=3 SV=1	1	0.810356	0.937258	0.893985	1.33052	1.14576
456	sp|Q8N697|S15A4_HUMAN	Solute carrier family 15 member 4 OS=Homo sapiens GN=SLC15A4 PE=1 SV=1	1	1	0	0	0	0
457	sp|P04066|FUCO_HUMAN	Tissue alpha-L-fucosidase OS=Homo sapiens GN=FUCA1 PE=1 SV=4	1	1.25237	1.0833	0.925249	1.08781	0.794502
458	RRRRRtr|A0A1W6KZB8|A0A1W6KZB8_9HIV1	REVERSED Pol protein (Fragment) OS=Human immunodeficiency virus 1 GN=pol PE=4 SV=1	1	0.770075	0.952891	0.94003	1.15919	1.10798
459	sp|P13727|PRG2_HUMAN	Bone marrow proteoglycan OS=Homo sapiens GN=PRG2 PE=1 SV=2	1	1.94123	0.859382	0.997015	0.736114	0.543156
460	tr|B4DWN1|B4DWN1_HUMAN	cDNA FLJ52285, highly similar to Vesicular integral-membrane protein VIP36 OS=Homo sapiens PE=2 SV=1	1	0.943218	0.873703	0.871628	1.0348	0.853707
461	tr|M1VRM8|M1VRM8_HUMAN	Tyrosine-protein kinase receptor OS=Homo sapiens GN=SDC4-ROS1_S2;R32 PE=2 SV=1	1	1.1063	0.970337	0.850193	1.32292	0.99888
462	tr|A0A0U1RQQ4|A0A0U1RQQ4_HUMAN	Endothelial protein C receptor (Fragment) OS=Homo sapiens GN=PROCR PE=1 SV=1	1	1.22453	0.953054	0.926972	0.967504	1.12498
463	tr|G9I2K8|G9I2K8_HUMAN	MHC Class I antigen (Fragment) OS=Homo sapiens GN=HLA-B PE=3 SV=1	1	0.67706	0.995548	0.884578	1.18499	1.16874
464	tr|Q0ZCI2|Q0ZCI2_HUMAN	Immunglobulin heavy chain variable region (Fragment) OS=Homo sapiens PE=4 SV=1	14	0.817703	0.827189	1.44333	0.970941	0.92793
465	tr|K7EJ44|K7EJ44_HUMAN	Profilin OS=Homo sapiens GN=PFN1 PE=1 SV=1	1	0.868121	0.870031	0.769677	0.967435	1.55524
466	tr|B3KX75|B3KX75_HUMAN	cDNA FLJ44930 fis, clone BRAMY3015549, highly similar to Neural cell adhesion molecule L1-like protein (Fragment) OS=Homo sapiens PE=2 SV=1	1	0.876415	0.995344	1.15853	0.955555	1.08886
467	tr|A2MYD6|A2MYD6_HUMAN	V1-2 protein (Fragment) OS=Homo sapiens GN=V1-2 PE=4 SV=1	4	0.840213	0.94087	0.854748	1.00834	1.1074
468	tr|A0A1W6IYK4|A0A1W6IYK4_HUMAN	N90-VRC38.11 light chain variable region (Fragment) OS=Homo sapiens PE=2 SV=1	1	1	0	0	0	0
469	tr|Q8N4S1|Q8N4S1_HUMAN	Proliferation-inducing protein 33 OS=Homo sapiens GN=SPARCL1 PE=2 SV=1	1	1.11932	0.925789	1.05888	0.912245	0.821245
470	tr|Q6N041|Q6N041_HUMAN	Putative uncharacterized protein DKFZp686O16217 (Fragment) OS=Homo sapiens GN=DKFZp686O16217 PE=2 SV=1	262	1.09427	0.880123	1.15052	0.847404	0.960661
471	tr|Q9UL88|Q9UL88_HUMAN	Myosin-reactive immunoglobulin heavy chain variable region (Fragment) OS=Homo sapiens PE=2 SV=1	19	1.73119	0.922897	0.913895	1.02711	0.853476
472	tr|A0A024R8H7|A0A024R8H7_HUMAN	F-box and WD-40 domain protein 5, isoform CRA_a OS=Homo sapiens GN=FBXW5 PE=4 SV=1	1	0.862273	0.791739	0.94281	1.17347	0.995495
473	sp|P0DJI8|SAA1_HUMAN	Serum amyloid A-1 protein OS=Homo sapiens GN=SAA1 PE=1 SV=1	6	1.25374	0.852294	1.1295	0.974032	1.04938
474	tr|Q0ZCH0|Q0ZCH0_HUMAN	Immunglobulin heavy chain variable region (Fragment) OS=Homo sapiens PE=4 SV=1	17	1.27146	0.770248	1.00292	0.864463	1.06828
475	tr|H0YLF3|H0YLF3_HUMAN	Beta-2-microglobulin (Fragment) OS=Homo sapiens GN=B2M PE=1 SV=1	1	0.923063	1.11774	0.936724	1.23173	0.879863
476	tr|B4DTZ8|B4DTZ8_HUMAN	cDNA FLJ52277, highly similar to Follistatin-related protein 1 OS=Homo sapiens PE=2 SV=1	1	0.754368	1.33606	1.09391	0.944771	0.651774
477	tr|B7Z7M2|B7Z7M2_HUMAN	cDNA FLJ51564, highly similar to Pregnancy zone protein OS=Homo sapiens PE=2 SV=1	5	1.32551	0.655599	0.891407	0.908506	1.18779
478	tr|B2R773|B2R773_HUMAN	cDNA, FLJ93312, highly similar to Homo sapiens adipose most abundant gene transcript 1 (APM1), mRNA OS=Homo sapiens PE=2 SV=1	2	0.764365	1.04718	1.04007	1.21763	1.21916
479	RRRRRtr|Q91GU8|Q91GU8_HHV8	REVERSED Kaposin (Fragment) OS=Human herpesvirus 8 GN=K12 PE=4 SV=1	1	1.92169	1.53582	0.444103	0.849964	0.442565
480	tr|A5PKX5|A5PKX5_HUMAN	Alpha-mannosidase OS=Homo sapiens GN=MAN2A1 PE=2 SV=1	1	1.17067	1.01544	0.753911	0.884909	1.1222
481	tr|Q96JD1|Q96JD1_HUMAN	Amyloid lambda 6 light chain variable region PIP (Fragment) OS=Homo sapiens PE=1 SV=1	7	0.897545	1.16501	0.941794	1.05641	1.05982
482	tr|A2JA16|A2JA16_HUMAN	Anti-mucin1 light chain variable region (Fragment) OS=Homo sapiens PE=2 SV=1	5	1.04365	0.890547	0.840661	1.19237	1.16242
483	tr|S6BGE9|S6BGE9_HUMAN	IgG L chain OS=Homo sapiens PE=2 SV=1	123	1.12671	0.960523	1.03432	0.961086	0.918947
484	tr|B4DR57|B4DR57_HUMAN	cDNA FLJ60818, highly similar to Complement C3 OS=Homo sapiens PE=2 SV=1	206	1	0	0	0	0
485	tr|A0A120HF66|A0A120HF66_HUMAN	IBM-A1 heavy chain variable region (Fragment) OS=Homo sapiens PE=2 SV=1	28	0.900191	1.16152	0.921526	0.890739	1.1238
486	tr|Q6N094|Q6N094_HUMAN	Putative uncharacterized protein DKFZp686O01196 OS=Homo sapiens GN=DKFZp686O01196 PE=2 SV=1	140	1.16068	0.956402	1.24947	0.966036	0.927849
487	tr|A2NB43|A2NB43_HUMAN	Cold agglutinin FS-1 H-chain (Fragment) OS=Homo sapiens GN=IGH@ PE=2 SV=1	2	0.964425	0.796229	1.13715	0.860074	1.27796
488	tr|S6C4S0|S6C4S0_HUMAN	IgG H chain OS=Homo sapiens PE=1 SV=1	23	1.23122	0.893992	1.01428	0.873061	0.975991
489	sp|P01599|KV117_HUMAN	Immunoglobulin kappa variable 1-17 OS=Homo sapiens GN=IGKV1-17 PE=1 SV=2	63	0.875283	1.17113	0.838434	0.936553	1.39958
490	tr|B9U8C3|B9U8C3_9HIV1	Envelope glycoprotein gp160 (Fragment) OS=Human immunodeficiency virus 1 GN=env PE=4 SV=1	1	1.26374	0.821812	0.691647	1.16884	0.828763
491	RRRRRtr|Q86VX4|Q86VX4_HUMAN	REVERSED Structural maintenance of chromosomes protein OS=Homo sapiens GN=SMC3 PE=2 SV=1	2	1.17367	0.994572	1.04962	0.972859	0.974971
492	tr|Q5VXV3|Q5VXV3_HUMAN	SET OS=Homo sapiens GN=SET PE=2 SV=1	1	1.06143	0.937031	0.907523	1.04731	0.800212
493	tr|Q9UG98|Q9UG98_HUMAN	Putative uncharacterized protein DKFZp586C1419 (Fragment) OS=Homo sapiens GN=DKFZp586C1419 PE=2 SV=1	1	0.926612	0.520571	4.27465	0.367865	0.420867
494	tr|Q59E93|Q59E93_HUMAN	Aminopeptidase (Fragment) OS=Homo sapiens PE=2 SV=1	2	1.1461	0.870806	1.29383	0.864617	1.15229
495	tr|Q5NV65|Q5NV65_HUMAN	V1-5 protein (Fragment) OS=Homo sapiens GN=V1-5 PE=4 SV=1	3	1.08336	0.971128	0.947511	0.8499	1.27176
496	tr|J3K000|J3K000_HUMAN	PEPD protein OS=Homo sapiens GN=PEPD PE=2 SV=1	2	1.05075	0.972786	0.912262	0.934223	0.91594
497	tr|A0A1P8DH86|A0A1P8DH86_9HIV1	Pol protein (Fragment) OS=Human immunodeficiency virus 1 GN=pol PE=3 SV=1	1	0.955623	1.00455	1.15812	0.996142	1.03637
498	tr|G1FM90|G1FM90_HUMAN	Anti-Influenza A hemagglutinin heavy chain variable region (Fragment) OS=Homo sapiens PE=2 SV=1	22	0.92953	0.999059	0.955743	0.977587	1.03763
499	tr|M0R348|M0R348_HUMAN	Pleckstrin homology domain-containing family G member 2 (Fragment) OS=Homo sapiens GN=PLEKHG2 PE=1 SV=1	1	1	0	0	0	0
500	tr|D6RE86|D6RE86_HUMAN	Ceruloplasmin (Fragment) OS=Homo sapiens GN=CP PE=1 SV=8	39	0.772529	1.02615	1.19518	1.01055	0.855807
501	tr|Q5NV84|Q5NV84_HUMAN	V1-3 protein (Fragment) OS=Homo sapiens GN=V1-3 PE=4 SV=1	3	0.911702	1.28258	0.968136	0.94817	1.08319
502	tr|B3KSS4|B3KSS4_HUMAN	cDNA FLJ36858 fis, clone ASTRO2015185, highly similar to POLIOVIRUS RECEPTOR OS=Homo sapiens PE=2 SV=1	1	1.00704	1.03715	0.917713	0.99183	0.932617
503	tr|Q5JRM6|Q5JRM6_HUMAN	Nuclear RNA export factor 2 OS=Homo sapiens GN=NXF2B PE=1 SV=1	1	1	0	0	0	0
504	tr|Q6PEY6|Q6PEY6_HUMAN	Insulin-like growth factor binding protein 1 OS=Homo sapiens GN=IGFBP1 PE=2 SV=1	1	0.862515	0.811023	0.8808	1.2685	0.858116
505	tr|E1U340|E1U340_HUMAN	ZNF511/PRAP1 fusion protein OS=Homo sapiens PE=2 SV=1	1	1.05202	1.16669	1.28831	0.784809	0.899795
506	tr|Q9UL84|Q9UL84_HUMAN	Myosin-reactive immunoglobulin heavy chain variable region (Fragment) OS=Homo sapiens PE=2 SV=1	25	0.904609	1.20413	0.730291	0.99697	1.13565
507	tr|A2NXP8|A2NXP8_HUMAN	Heavy chain variable region (Fragment) OS=Homo sapiens PE=2 SV=1	24	1	0	0	0	0
508	tr|A0A1C9J6R6|A0A1C9J6R6_HUMAN	B cell receptor kappa chain variable region (Fragment) OS=Homo sapiens PE=4 SV=1	3	0.971817	1.09806	0.9724	0.968222	1.01652
509	RRRRRtr|E3W360|E3W360_9HIV1	REVERSED Envelope glycoprotein gp160 OS=Human immunodeficiency virus 1 GN=env PE=4 SV=1	1	0.982656	0.66457	1.08436	1.22183	1.01715
510	tr|Q68DN3|Q68DN3_HUMAN	Neuropilin OS=Homo sapiens GN=DKFZp781F1414 PE=2 SV=1	2	0.893575	0.868108	1.04584	1.15101	0.787865
511	sp|O60486|PLXC1_HUMAN	Plexin-C1 OS=Homo sapiens GN=PLXNC1 PE=1 SV=1	1	0.883031	1.06626	0.879146	0.929391	1.03032
512	tr|J3KNB4|J3KNB4_HUMAN	Cathelicidin antimicrobial peptide OS=Homo sapiens GN=CAMP PE=1 SV=1	1	1.52552	1.04376	1.03431	1.09472	0.828207
513	tr|A5YAK2|A5YAK2_HUMAN	Apolipoprotein C-IV OS=Homo sapiens GN=APOC4 PE=2 SV=1	1	1.36589	1.03999	1.10746	1.00174	0.8
514	RRRRRtr|B3FLR8|B3FLR8_9HIV1	REVERSED Gag polyprotein OS=Human immunodeficiency virus 1 GN=gag PE=3 SV=1	1	1	0	0	0	0
515	sp|A0M8Q6|IGLC7_HUMAN	Immunoglobulin lambda constant 7 OS=Homo sapiens GN=IGLC7 PE=1 SV=3	67	0.903689	0.961345	0.767955	0.938933	1.31921
516	tr|A0A5E4|A0A5E4_HUMAN	Uncharacterized protein OS=Homo sapiens PE=2 SV=1	113	0.978677	1.20974	0.861432	1.09514	1.1106
517	RRRRRtr|B9UGG0|B9UGG0_9HIV1	REVERSED Envelope glycoprotein (Fragment) OS=Human immunodeficiency virus 1 GN=env PE=4 SV=1	1	0.991609	0.902165	1.01451	0.962455	1.08492
518	RRRRRtr|D5LX46|D5LX46_HCMVT	REVERSED Protein UL34 OS=Human cytomegalovirus (strain Towne) GN=UL34 PE=4 SV=1	1	0.929001	0.7249	1.24979	0.83192	1.00555
519	tr|A2NYU7|A2NYU7_HUMAN	Heavy chain Fab (Fragment) OS=Homo sapiens PE=2 SV=1	2	1.11032	1.14697	0.923568	0.899141	1.12143
520	tr|Q7Z613|Q7Z613_HUMAN	Differentially placenta 1 expressed protein OS=Homo sapiens GN=DIPLA1 PE=2 SV=1	1	1.10058	1.06074	0.974453	0.958715	1.08561
521	tr|I4GQ52|I4GQ52_HPV42	Protein E6 OS=Human papillomavirus type 42 GN=E6 PE=3 SV=1	1	1	0	0	0	0
522	tr|A0A1W6IYL0|A0A1W6IYL0_HUMAN	N90-VRC38.07 light chain variable region (Fragment) OS=Homo sapiens PE=2 SV=1	10	1	0	0	0	0
523	tr|Q05DS5|Q05DS5_HUMAN	SFRP1 protein (Fragment) OS=Homo sapiens GN=SFRP1 PE=2 SV=1	1	1	0	0	0	0
524	tr|A0A1L2BU33|A0A1L2BU33_HUMAN	Anti-staphylococcal enterotoxin D heavy chain variable region (Fragment) OS=Homo sapiens PE=2 SV=1	39	1	0	0	0	0
525	sp|Q99996|AKAP9_HUMAN	A-kinase anchor protein 9 OS=Homo sapiens GN=AKAP9 PE=1 SV=3	3	0.794344	1.23814	1.1043	0.867662	0.85956
526	sp|Q96N67|DOCK7_HUMAN	Dedicator of cytokinesis protein 7 OS=Homo sapiens GN=DOCK7 PE=1 SV=4	1	0.959336	1.13087	0.752311	0.839131	0.934969
527	tr|M4YHM2|M4YHM2_9HIV1	Envelope glycoprotein (Fragment) OS=Human immunodeficiency virus 1 GN=env PE=4 SV=1	1	1.13801	1.15918	0.594043	0.986202	1.12572
528	tr|Q8IZD7|Q8IZD7_HUMAN	Anti-thyroglobulin heavy chain variable region (Fragment) OS=Homo sapiens PE=2 SV=1	3	0.992815	1.09448	0.88013	0.987354	1.10878
529	tr|Q5U077|Q5U077_HUMAN	L-lactate dehydrogenase OS=Homo sapiens GN=LDHB PE=2 SV=1	1	1.13464	0.775866	1.05567	1.08789	0.919171
530	tr|A0A0C4DH35|A0A0C4DH35_HUMAN	Immunoglobulin heavy variable 3-35 (non-functional) (Fragment) OS=Homo sapiens GN=IGHV3-35 PE=1 SV=1	73	1.12215	0.976042	0.988274	0.925882	1.08298
531	tr|B6EDE2|B6EDE2_HUMAN	Epididymis luminal protein 180 (Fragment) OS=Homo sapiens GN=HEL180 PE=2 SV=1	15	1.23851	0.876366	1.04468	0.927393	1.24693
532	tr|Q4G0Q4|Q4G0Q4_HUMAN	ATP-binding cassette, sub-family B (MDR/TAP), member 4 OS=Homo sapiens GN=ABCB4 PE=2 SV=1	1	1	0	0	0	0
533	RRRRRtr|Q4G0L8|Q4G0L8_HUMAN	REVERSED COG1 protein OS=Homo sapiens GN=COG1 PE=2 SV=1	1	3.96334	0.552886	1.85801	0.441516	0.298439
534	tr|E9LPL9|E9LPL9_9HIV1	Envelope glycoprotein (Fragment) OS=Human immunodeficiency virus 1 GN=env PE=4 SV=1	1	0.555232	1.03445	0.803309	1.39086	0.803365
535	tr|Q8TBA7|Q8TBA7_HUMAN	HSP90AA1 protein (Fragment) OS=Homo sapiens GN=HSP90AA1 PE=2 SV=2	2	1.45895	0.960134	1.20407	1.01762	0.83233
536	RRRRRsp|Q8NCY6|MSD4_HUMAN	REVERSED Myb/SANT-like DNA-binding domain-containing protein 4 OS=Homo sapiens GN=MSANTD4 PE=1 SV=1	1	1.6157	0.84259	1.11661	0.827887	1.29935
537	RRRRRtr|Q8QBA9|Q8QBA9_9HIV1	REVERSED Envelope glycoprotein (Fragment) OS=Human immunodeficiency virus 1 GN=env PE=4 SV=1	1	0.751209	0.983257	1.05507	1.5197	0.805221
538	tr|A0A024R2Y4|A0A024R2Y4_HUMAN	Bassoon (Presynaptic cytomatrix protein), isoform CRA_a OS=Homo sapiens GN=BSN PE=4 SV=1	3	1	0	0	0	0
539	tr|F5GZZ9|F5GZZ9_HUMAN	Scavenger receptor cysteine-rich type 1 protein M130 OS=Homo sapiens GN=CD163 PE=1 SV=1	0	0.718468	1.13029	1.04846	1.01936	0.939972
540	tr|A0A024R3Q7|A0A024R3Q7_HUMAN	Ras homolog gene family, member U, isoform CRA_a OS=Homo sapiens GN=RHOU PE=3 SV=1	1	0.406967	0.501669	0.0633648	1.11896	0.427071
541	RRRRRtr|D1GDQ7|D1GDQ7_9HIV1	REVERSED Envelope glycoprotein (Fragment) OS=Human immunodeficiency virus 1 GN=env PE=4 SV=1	0	1.20353	1.26563	1.25035	1.03347	0.58937
542	sp|Q9NYQ8|FAT2_HUMAN	Protocadherin Fat 2 OS=Homo sapiens GN=FAT2 PE=1 SV=2	1	0.813736	0.811132	0.948572	1.17471	1.0996
543	tr|H7BYM2|H7BYM2_HUMAN	Cysteine protease (Fragment) OS=Homo sapiens GN=ATG4A PE=1 SV=1	0	0.82247	0.959082	0.895752	1.05202	1.00761
544	sp|P00748|FA12_HUMAN	Coagulation factor XII OS=Homo sapiens GN=F12 PE=1 SV=3	40	0.805356	1.06275	1.04777	1.24943	0.9173
545	tr|B1N7B6|B1N7B6_HUMAN	Cryocrystalglobulin CC1 heavy chain variable region (Fragment) OS=Homo sapiens PE=2 SV=1	35	0.970485	0.963595	0.776582	0.950881	1.2725
546	RRRRRsp|P15924|DESP_HUMAN	REVERSED Desmoplakin OS=Homo sapiens GN=DSP PE=1 SV=3	3	1.06418	0.985966	0.973409	1.1473	0.946804
547	tr|H3BNW4|H3BNW4_HUMAN	Cytosolic phospholipase A2 zeta (Fragment) OS=Homo sapiens GN=PLA2G4F PE=4 SV=1	1	1.18268	1.49775	0.948627	0.648108	0.628239
548	RRRRRtr|A0A0N9RMB1|A0A0N9RMB1_HHV8	REVERSED DNA primase OS=Human herpesvirus 8 GN=ORF56 PE=3 SV=1	0	1.03441	1.30821	0.538305	0.779943	1.98854
549	RRRRRtr|Q5T182|Q5T182_HUMAN	REVERSED SHC-transforming protein 1 (Fragment) OS=Homo sapiens GN=SHC1 PE=1 SV=1	0	0.985574	1.05171	1.13794	0.889185	1.02342
550	sp|A0A0B4J1Y9|HV372_HUMAN	Immunoglobulin heavy variable 3-72 OS=Homo sapiens GN=IGHV3-72 PE=3 SV=1	69	0.858996	1.0545	0.881587	0.934158	1.11412
551	sp|Q14126|DSG2_HUMAN	Desmoglein-2 OS=Homo sapiens GN=DSG2 PE=1 SV=2	2	1	0	0	0	0
552	sp|Q8IY21|DDX60_HUMAN	Probable ATP-dependent RNA helicase DDX60 OS=Homo sapiens GN=DDX60 PE=1 SV=3	0	1.21509	0.647397	2.90381	0.633545	0.908519
553	RRRRRtr|B4DQM3|B4DQM3_HUMAN	REVERSED Chromosome 7 open reading frame 25, isoform CRA_b OS=Homo sapiens GN=C7orf25 PE=2 SV=1	0	0.763344	1.1812	0.8209	1.07845	0.86464
554	tr|F4NBW3|F4NBW3_HUMAN	MHC class I antigen (Fragment) OS=Homo sapiens GN=HLA-B PE=3 SV=1	0	1.0022	0.879234	1.0923	1.14803	1.35678
555	tr|Q5IST6|Q5IST6_MACFA	Peroxiredoxin 1 (Fragment) OS=Macaca fascicularis PE=2 SV=1	0	0.771717	0.877673	1.00192	1.0953	0.972826
556	tr|Q918U0|Q918U0_HPV16	E4 protein (Fragment) OS=Human papillomavirus type 16 GN=E4 PE=4 SV=1	0	0.520004	0.770958	2.21875	0.666073	0.48012
557	tr|B4DM05|B4DM05_HUMAN	cDNA FLJ51241, highly similar to Nidogen-1 OS=Homo sapiens PE=2 SV=1	0	1.36045	1.09217	1.07816	0.696415	1.01408
558	tr|B3KP11|B3KP11_HUMAN	cDNA FLJ30909 fis, clone FEBRA2006165, highly similar to Neuroligin-4, X-linked OS=Homo sapiens PE=2 SV=1	0	1.75231	0.900162	1.3046	0.850922	0.853025
559	RRRRRtr|A8JSV0|A8JSV0_9HIV1	REVERSED Protease (Fragment) OS=Human immunodeficiency virus 1 GN=pol PE=4 SV=1	0	0.882807	0.911852	0.803708	1.02688	1.20936
560	tr|Q6PIK1|Q6PIK1_HUMAN	IGL@ protein OS=Homo sapiens GN=IGL@ PE=1 SV=1	92	1.19989	0.864638	0.924752	1.18081	1.16041
561	RRRRRtr|Q8TCW6|Q8TCW6_HUMAN	REVERSED Putative uncharacterized protein OS=Homo sapiens PE=2 SV=1	0	0.898735	0.71764	0.884715	1.26722	0.992114
562	tr|A2N2F5|A2N2F5_HUMAN	VL4 protein (Fragment) OS=Homo sapiens GN=VL4 PE=2 SV=1	0	0.7503	1.33696	0.994973	1.01486	0.904862
563	sp|Q5U7I5|TTHY_PANTR	Transthyretin OS=Pan troglodytes GN=TTR PE=2 SV=1	111	0.901124	1.12541	1.0535	1.01169	0.84201
564	tr|G3BNK4|G3BNK4_9HIV1	Envelope glycoprotein gp160 OS=Human immunodeficiency virus 1 GN=env PE=4 SV=1	1	1.40299	0.903386	1.22243	0.973957	1.01843
565	tr|K4EQY0|K4EQY0_9HIV1	Envelope glycoprotein (Fragment) OS=Human immunodeficiency virus 1 PE=4 SV=1	0	0.905982	1.14616	1.48771	0.71636	0.698693
566	tr|B7ZKV7|B7ZKV7_HUMAN	IL18R1 protein OS=Homo sapiens GN=IL18R1 PE=2 SV=1	0	3.19336	0.662622	0.515408	0.776944	0.650806
567	tr|Q5T8F0|Q5T8F0_HUMAN	Cathepsin L1 OS=Homo sapiens GN=CTSL PE=1 SV=1	0	1.15126	0.833513	0.835816	1.11649	0.78965
568	tr|Q5NV92|Q5NV92_HUMAN	V5-6 protein (Fragment) OS=Homo sapiens GN=V5-6 PE=4 SV=1	0	1.32833	1.04221	1.35264	0.815462	0.870189
569	RRRRRtr|S5ZTE0|S5ZTE0_HBV	REVERSED Protein P (Fragment) OS=Hepatitis B virus GN=pol PE=3 SV=1	0	0.841069	0.822061	0.688247	1.00844	1.44319
570	tr|H6V5R4|H6V5R4_HBV	Protein P OS=Hepatitis B virus PE=3 SV=1	0	0.67955	1.12819	0.837953	1.08558	0.897142
571	tr|Q9Y509|Q9Y509_HUMAN	VH3 protein (Fragment) OS=Homo sapiens GN=VH3 PE=2 SV=1	14	0.983212	0.978689	0.95224	0.978591	1.05951
572	tr|E0WZD4|E0WZD4_9HIV1	Envelope glycoprotein (Fragment) OS=Human immunodeficiency virus 1 GN=env PE=4 SV=1	0	0.768617	1.08045	0.998818	1.00351	1.05639
573	tr|D7RQN6|D7RQN6_9HIV1	Envelope glycoprotein (Fragment) OS=Human immunodeficiency virus 1 GN=env PE=4 SV=1	1	1	0	0	0	0
574	RRRRRtr|I3PR47|I3PR47_9HIV1	REVERSED Envelope glycoprotein (Fragment) OS=Human immunodeficiency virus 1 GN=env PE=4 SV=1	0	0.744865	1.20519	0.970485	1.12795	0.73116
575	sp|P11226|MBL2_HUMAN	Mannose-binding protein C OS=Homo sapiens GN=MBL2 PE=1 SV=2	0	0.703594	1.45574	0.870767	0.825386	0.751368
576	RRRRRtr|D5HL32|D5HL32_9HIV1	REVERSED Envelope glycoprotein (Fragment) OS=Human immunodeficiency virus 1 GN=env PE=4 SV=1	0	0.721846	0.674709	1.31679	0.880796	2.64253
577	RRRRRtr|Q8AUH8|Q8AUH8_9HIV1	REVERSED Protein Nef OS=Human immunodeficiency virus 1 GN=nef PE=3 SV=1	0	0.676115	0.369632	0.56246	1.25352	2.84232

## Sheet: 474 authentic proteins
N	Unused	Total	% Cov	Accession #	Name	Peptides(95%)	Species	EMS			control
								113	114	115	119	121
1	426.62	426.62	93.1	tr|V9HWA9|V9HWA9_HUMAN	Epididymis secretory sperm binding protein Li 62p OS=Homo sapiens GN=HEL-S-62p PE=2 SV=1	1578	HUMAN	0.852433	0.933073	0.817313	1.12709	0.911848
2	407.58	405.87	95.9	tr|A0A0K0K1H8|A0A0K0K1H8_HUMAN	Epididymis secretory sperm binding protein Li 71p OS=Homo sapiens GN=HEL-S-71p PE=2 SV=1	2796	HUMAN	0.866485	0.998278	0.906084	1.09489	1.14879
3	286.03	285.99	58.4	tr|A0A024RAB6|A0A024RAB6_HUMAN	Heparan sulfate proteoglycan 2 (Perlecan), isoform CRA_b OS=Homo sapiens GN=HSPG2 PE=4 SV=1	295	HUMAN	0.964785	0.946454	1.11471	1.0958	0.960251
4	255.85	255.82	74.4	sp|P0C0L5|CO4B_HUMAN	Complement C4-B OS=Homo sapiens GN=C4B PE=1 SV=2	666	HUMAN	1.00505	1.1347	0.822533	1.03199	0.739014
5	237.43	236.14	94.3	tr|E9KL23|E9KL23_HUMAN	Epididymis secretory sperm binding protein Li 44a OS=Homo sapiens GN=SERPINA1 PE=2 SV=1	1283	HUMAN	0.648913	0.944429	0.816009	1.05611	1.08122
6	211.71	211.71	67.6	tr|A0A024R462|A0A024R462_HUMAN	Fibronectin 1, isoform CRA_n OS=Homo sapiens GN=FN1 PE=4 SV=1	281	HUMAN	0.823494	1.00055	0.930631	1.10472	0.955747
7	207.02	208.96	75.6	sp|P01023|A2MG_HUMAN	Alpha-2-macroglobulin OS=Homo sapiens GN=A2M PE=1 SV=3	347	HUMAN	0.820075	1.28817	0.99836	0.977448	0.899705
8	198.33	197.62	90.1	tr|A5PL27|A5PL27_HUMAN	CP protein OS=Homo sapiens GN=CP PE=2 SV=1	684	HUMAN	0.84674	1.00974	0.828959	1.08044	0.895851
9	175.28	175.22	90.3	tr|A0A024R3E3|A0A024R3E3_HUMAN	Apolipoprotein A-I, isoform CRA_a OS=Homo sapiens GN=APOA1 PE=3 SV=1	836	HUMAN	0.668321	0.982097	0.80927	1.13387	1.06604
10	173.76	171.94	87.5	sp|P02768|ALBU_HUMAN	Serum albumin OS=Homo sapiens GN=ALB PE=1 SV=2	590	HUMAN	0.85091	0.866482	0.681494	1.01029	1.20395
11	151.18	151.07	90.1	tr|V9HWI6|V9HWI6_HUMAN	Epididymis secretory protein Li 51 OS=Homo sapiens GN=HEL-S-51 PE=2 SV=1	663	HUMAN	0.788815	0.998403	0.835749	1.04802	1.09085
12	147.26	147.22	64.7	tr|B4E1Z4|B4E1Z4_HUMAN	cDNA FLJ55673, highly similar to Complement factor B (EC 3.4.21.47) OS=Homo sapiens PE=1 SV=1	298	HUMAN	0.96727	0.868802	0.862998	1.05287	0.906525
13	137.85	137.71	87.2	sp|P02790|HEMO_HUMAN	Hemopexin OS=Homo sapiens GN=HPX PE=1 SV=2	608	HUMAN	0.886201	0.955768	0.911457	1.03898	0.924485
14	129.27	128.99	68.2	sp|P02671|FIBA_HUMAN	Fibrinogen alpha chain OS=Homo sapiens GN=FGA PE=1 SV=2	373	HUMAN	0.760232	1.05976	0.906957	1.06106	0.978647
15	124.17	124.16	51.2	sp|P01031|CO5_HUMAN	Complement C5 OS=Homo sapiens GN=C5 PE=1 SV=4	101	HUMAN	0.879469	0.998461	0.941383	0.936986	1.02071
16	123.59	123.59	86.4	tr|V9HVY1|V9HVY1_HUMAN	Epididymis secretory sperm binding protein Li 78p OS=Homo sapiens GN=HEL-S-78p PE=2 SV=1	484	HUMAN	0.78621	1.04487	0.913655	1.05541	1.01728
17	119.14	119.07	82.4	tr|Q96K68|Q96K68_HUMAN	cDNA FLJ14473 fis, clone MAMMA1001080, highly similar to Homo sapiens SNC73 protein (SNC73) mRNA OS=Homo sapiens PE=2 SV=1	557	HUMAN	1.04939	1.05946	0.78683	1.0114	1.07142
18	111.75	111.73	71.9	tr|B2RMS9|B2RMS9_HUMAN	Inter-alpha (Globulin) inhibitor H4 (Plasma Kallikrein-sensitive glycoprotein) OS=Homo sapiens GN=ITIH4 PE=2 SV=1	202	HUMAN	0.922573	0.965749	0.929861	0.999516	0.969993
19	107.88	107.08	91.6	sp|P00738|HPT_HUMAN	Haptoglobin OS=Homo sapiens GN=HP PE=1 SV=1	503	HUMAN	0.624512	1.31048	0.860515	1.03394	0.753037
20	106.54	107.09	63.9	tr|A8K5T0|A8K5T0_HUMAN	cDNA FLJ75416, highly similar to Homo sapiens complement factor H (CFH), mRNA OS=Homo sapiens PE=2 SV=1	111	HUMAN	1.07777	0.946933	0.920635	0.714241	1.1488
21	91	90.86	74.8	tr|A0A024R944|A0A024R944_HUMAN	Serpin peptidase inhibitor, clade C (Antithrombin), member 1, isoform CRA_a OS=Homo sapiens GN=SERPINC1 PE=3 SV=1	310	HUMAN	0.835797	1.06004	0.965931	1.08654	0.919043
22	87.3	87.29	54	tr|D3DRR6|D3DRR6_HUMAN	Inter-alpha (Globulin) inhibitor H2, isoform CRA_a OS=Homo sapiens GN=ITIH2 PE=4 SV=1	193	HUMAN	0.862088	1.02752	0.962693	1.01313	0.981228
23	86.12	86.17	87.4	sp|P02679|FIBG_HUMAN	Fibrinogen gamma chain OS=Homo sapiens GN=FGG PE=1 SV=3	246	HUMAN	0.662471	1.09593	0.859887	1.07532	0.970719
24	81.71	81.81	54.1	sp|P19827|ITIH1_HUMAN	Inter-alpha-trypsin inhibitor heavy chain H1 OS=Homo sapiens GN=ITIH1 PE=1 SV=3	225	HUMAN	0.882817	0.986283	0.931549	1.04278	0.891204
25	78.32	80.32	70	sp|P00747|PLMN_HUMAN	Plasminogen OS=Homo sapiens GN=PLG PE=1 SV=2	67	HUMAN	0.854975	1.02888	0.829582	0.835054	1.19679
26	77.96	77.98	56.4	tr|B4E1C2|B4E1C2_HUMAN	Kininogen 1, isoform CRA_b OS=Homo sapiens GN=KNG1 PE=2 SV=1	258	HUMAN	0.873505	1.04061	1.00837	0.985751	0.99335
27	77.74	77.96	64.2	sp|P00734|THRB_HUMAN	Prothrombin OS=Homo sapiens GN=F2 PE=1 SV=2	122	HUMAN	0.888267	1.03057	0.921844	1.06565	0.968211
28	74.77	74.91	56.2	sp|P13671|CO6_HUMAN	Complement component C6 OS=Homo sapiens GN=C6 PE=1 SV=3	61	HUMAN	1.0467	0.955843	0.97552	1.0333	1.00713
29	74.03	74.05	65.5	sp|P06396|GELS_HUMAN	Gelsolin OS=Homo sapiens GN=GSN PE=1 SV=1	108	HUMAN	0.840999	0.897766	0.994901	1.16007	0.998097
30	73.85	73.89	84.9	sp|P06727|APOA4_HUMAN	Apolipoprotein A-IV OS=Homo sapiens GN=APOA4 PE=1 SV=3	93	HUMAN	0.757999	1.01254	1.05309	1.10607	0.954169
31	68.05	68.06	65.6	tr|B3KS79|B3KS79_HUMAN	cDNA FLJ35730 fis, clone TESTI2003131, highly similar to ALPHA-1-ANTICHYMOTRYPSIN OS=Homo sapiens PE=2 SV=1	178	HUMAN	0.913169	0.982387	1.02202	1.00796	0.998824
32	67.62	69.67	62.6	sp|P43652|AFAM_HUMAN	Afamin OS=Homo sapiens GN=AFM PE=1 SV=1	106	HUMAN	0.799169	0.876848	0.789019	1.21442	0.881883
33	66.86	71	67.7	tr|V9HW68|V9HW68_HUMAN	Epididymis luminal protein 214 OS=Homo sapiens GN=HEL-214 PE=2 SV=1	216	HUMAN	1.44673	0.896396	1.37526	0.801201	0.818562
34	63.73	63.69	72.8	tr|D9ZGG2|D9ZGG2_HUMAN	Vitronectin OS=Homo sapiens GN=VTN PE=4 SV=1	213	HUMAN	0.834159	0.940597	0.856097	1.07932	0.923247
35	63.38	63.46	59.4	tr|B7Z8Q2|B7Z8Q2_HUMAN	cDNA FLJ55606, highly similar to Alpha-2-HS-glycoprotein OS=Homo sapiens PE=2 SV=1	317	HUMAN	0.92269	1.10225	0.961997	1.04356	0.988662
36	58.51	96.39	41.4	tr|B2R950|B2R950_HUMAN	cDNA, FLJ94213, highly similar to Homo sapiens pregnancy-zone protein (PZP), mRNA OS=Homo sapiens PE=2 SV=1	97	HUMAN	1.09074	0.942177	0.889604	0.793183	0.78413
37	58.09	58.1	54.9	tr|B2R6W1|B2R6W1_HUMAN	cDNA, FLJ93143, highly similar to Homo sapiens complement component 7 (C7), mRNA OS=Homo sapiens PE=2 SV=1	46	HUMAN	1.0616	1.19122	1.13135	0.741421	1.20895
38	57.34	59.39	54.2	tr|Q86U78|Q86U78_HUMAN	Angiotensinogen (Serine (Or cysteine) proteinase inhibitor, clade A (Alpha-1 antiproteinase, antitrypsin), member 8) OS=Homo sapiens PE=2 SV=1	93	HUMAN	1.03178	1.02796	0.959864	0.932418	1.08192
39	56.83	58.46	49.2	sp|P10909|CLUS_HUMAN	Clusterin OS=Homo sapiens GN=CLU PE=1 SV=1	117	HUMAN	0.797273	0.956409	0.902753	1.09218	0.97658
40	53.5	53.49	57.9	tr|V9GYM3|V9GYM3_HUMAN	Apolipoprotein A-II OS=Homo sapiens GN=APOA2 PE=1 SV=1	320	HUMAN	0.709641	1.00585	0.740795	1.05027	1.11272
41	53.26	55.37	63.5	sp|P03952|KLKB1_HUMAN	Plasma kallikrein OS=Homo sapiens GN=KLKB1 PE=1 SV=1	44	HUMAN	0.86465	1.02945	0.925781	0.915318	1.03594
42	51.8	51.79	69.5	tr|V9HWD8|V9HWD8_HUMAN	Epididymis secretory sperm binding protein Li 163pA OS=Homo sapiens GN=HEL-S-163pA PE=2 SV=1	234	HUMAN	0.90592	1.00494	0.984826	1.00584	0.974498
43	49.26	49.26	54.6	tr|A0A024R035|A0A024R035_HUMAN	Complement component 9, isoform CRA_a OS=Homo sapiens GN=C9 PE=4 SV=1	77	HUMAN	0.95875	0.953956	1.00391	1.07629	0.958558
44	47.95	47.96	52.7	sp|P13645|K1C10_HUMAN	Keratin, type I cytoskeletal 10 OS=Homo sapiens GN=KRT10 PE=1 SV=6	37	HUMAN	0.906783	1.16295	0.867338	1.22588	1.08261
45	47.36	47.35	57.7	sp|P05546|HEP2_HUMAN	Heparin cofactor 2 OS=Homo sapiens GN=SERPIND1 PE=1 SV=3	90	HUMAN	0.82069	1.06312	0.888643	1.03284	0.846213
47	46.56	46.62	58.6	tr|A0A0G2JPA8|A0A0G2JPA8_HUMAN	Alpha-2-antiplasmin OS=Homo sapiens GN=SERPINF2 PE=1 SV=1	101	HUMAN	0.912981	1.07294	0.802511	0.806984	1.68253
48	45.96	45.95	46.2	tr|E9KL26|E9KL26_HUMAN	Epididymis tissue protein Li 173 OS=Homo sapiens GN=SERPING1 PE=2 SV=1	52	HUMAN	0.862106	1.04849	0.936333	1.06341	0.96849
49	44.49	44.49	88	tr|A6XGL1|A6XGL1_HUMAN	Transthyretin OS=Homo sapiens PE=2 SV=1	182	HUMAN	0.906156	1.05024	0.897095	1.02595	0.766518
50	43.52	43.24	67.7	tr|V9HWF6|V9HWF6_HUMAN	Alpha-1-acid glycoprotein OS=Homo sapiens GN=HEL-S-153w PE=2 SV=1	173	HUMAN	0.861085	0.936861	0.943577	1.04544	0.961316
51	42.77	43.26	68.6	tr|Q6GMX0|Q6GMX0_HUMAN	Uncharacterized protein OS=Homo sapiens PE=1 SV=1	396	HUMAN	0.836147	1.16843	0.664068	0.886148	1.44277
52	41.29	41.28	58.8	tr|F5H7G1|F5H7G1_HUMAN	Complement component C8 beta chain OS=Homo sapiens GN=C8B PE=1 SV=1	37	HUMAN	0.954324	0.988488	1.06961	0.901645	1.03811
53	39.53	39.53	67.1	sp|P01871|IGHM_HUMAN	Immunoglobulin heavy constant mu OS=Homo sapiens GN=IGHM PE=1 SV=4	33	HUMAN	0.902323	1.04254	1.0494	1.13494	1.15786
54	39.3	39.32	44.3	tr|Q53GN8|Q53GN8_HUMAN	Macrophage stimulating 1 (Hepatocyte growth factor-like) variant (Fragment) OS=Homo sapiens PE=2 SV=1	22	HUMAN	0.935705	0.995029	0.983426	0.997743	1.0012
55	39.04	39.12	42	tr|A0A0S2Z4L3|A0A0S2Z4L3_HUMAN	Protein S isoform 2 (Fragment) OS=Homo sapiens GN=PROS1 PE=2 SV=1	29	HUMAN	0.934601	1.03432	0.982359	1.01666	0.906844
56	37.87	37.88	43.5	tr|H6VRG3|H6VRG3_HUMAN	Keratin 1 OS=Homo sapiens GN=KRT1 PE=3 SV=1	30	HUMAN	0.885642	1.14186	0.819838	1.08225	1.18339
57	37.46	37.49	48.7	tr|B4DPQ0|B4DPQ0_HUMAN	Complement C1r subcomponent OS=Homo sapiens GN=C1R PE=1 SV=1	28	HUMAN	0.975265	0.992332	1.02325	1.05514	0.903778
58	36.75	36.82	8.5	tr|Q59FG9|Q59FG9_HUMAN	Chondroitin sulfate proteoglycan 2 (Versican) variant (Fragment) OS=Homo sapiens PE=2 SV=1	27	HUMAN	0.881514	0.893061	0.999548	1.06469	1.0609
59	36.16	36.2	63.7	tr|A0A024R498|A0A024R498_HUMAN	Serpin peptidase inhibitor, clade E (Nexin, plasminogen activator inhibitor type 1), member 2, isoform CRA_b OS=Homo sapiens GN=SERPINE2 PE=3 SV=1	27	HUMAN	0.852397	1.02765	1.1313	1.00259	0.924595
60	35.32	35.37	53	sp|Q96PD5|PGRP2_HUMAN	N-acetylmuramoyl-L-alanine amidase OS=Homo sapiens GN=PGLYRP2 PE=1 SV=1	78	HUMAN	0.974149	0.993242	1.00318	1.0287	0.976292
61	35.29	35.3	34.8	sp|Q06033|ITIH3_HUMAN	Inter-alpha-trypsin inhibitor heavy chain H3 OS=Homo sapiens GN=ITIH3 PE=1 SV=2	33	HUMAN	0.867735	1.10272	1.12302	0.950604	1.00718
62	35.25	35.33	47.3	tr|Q8TAY0|Q8TAY0_HUMAN	Insulin-like growth factor binding protein, acid labile subunit OS=Homo sapiens GN=IGFALS PE=2 SV=1	25	HUMAN	1.00572	1.01316	0.994456	0.994054	0.935722
63	35.03	35.07	67.7	tr|S6BGD6|S6BGD6_HUMAN	IgG L chain OS=Homo sapiens PE=1 SV=1	126	HUMAN	1.04161	1.02182	0.930368	0.992448	1.14317
64	34.87	34.9	51.2	tr|A0A0R7FJH5|A0A0R7FJH5_HUMAN	Coagulation factor XII OS=Homo sapiens GN=F12 PE=3 SV=1	42	HUMAN	0.850828	1.04073	1.00245	1.10463	0.937868
65	34.84	34.89	64.8	tr|A0A140VK00|A0A140VK00_HUMAN	Testicular tissue protein Li 227 OS=Homo sapiens PE=2 SV=1	66	HUMAN	0.857238	1.02869	0.965078	1.05149	0.943647
66	34.46	34.6	57.2	sp|P07357|CO8A_HUMAN	Complement component C8 alpha chain OS=Homo sapiens GN=C8A PE=1 SV=2	32	HUMAN	0.924546	0.975118	0.969941	0.94091	1.05398
67	33.91	34.17	7.5	tr|C0JYY2|C0JYY2_HUMAN	Apolipoprotein B (Including Ag(X) antigen) OS=Homo sapiens GN=APOB PE=4 SV=1	19	HUMAN	0.982427	1.03784	0.947452	0.903341	0.973683
68	33.46	35.74	41.8	sp|Q14520|HABP2_HUMAN	Hyaluronan-binding protein 2 OS=Homo sapiens GN=HABP2 PE=1 SV=1	26	HUMAN	0.872248	0.994886	0.915512	1.05298	0.955722
69	32.77	32.89	63.4	tr|A0A0S2Z3D5|A0A0S2Z3D5_HUMAN	Apolipoprotein E isoform 1 (Fragment) OS=Homo sapiens GN=APOE PE=2 SV=1	24	HUMAN	1.24628	1.07454	0.944805	0.931096	0.953155
70	32.65	32.68	40.6	tr|B4E1E1|B4E1E1_HUMAN	cDNA FLJ51598, highly similar to C4b-binding protein alpha chain OS=Homo sapiens PE=2 SV=1	17	HUMAN	1.00964	1.17118	1.01146	0.883033	0.982079
71	32.04	32.39	48.8	tr|B3KNX0|B3KNX0_HUMAN	cDNA FLJ30621 fis, clone CTONG2001681, highly similar to Complement C1s subcomponent (EC 3.4.21.42) OS=Homo sapiens PE=2 SV=1	31	HUMAN	0.986449	0.987238	0.994932	1.0337	0.952219
72	31.75	31.79	33	sp|P80108|PHLD_HUMAN	Phosphatidylinositol-glycan-specific phospholipase D OS=Homo sapiens GN=GPLD1 PE=1 SV=3	22	HUMAN	0.992322	1.02308	1.00502	1.03936	0.860938
73	30.92	30.92	47.4	sp|P05160|F13B_HUMAN	Coagulation factor XIII B chain OS=Homo sapiens GN=F13B PE=1 SV=3	19	HUMAN	0.997245	1.0501	1.03275	1.00921	0.889144
75	30.61	30.63	53.7	sp|P02760|AMBP_HUMAN	Protein AMBP OS=Homo sapiens GN=AMBP PE=1 SV=1	69	HUMAN	0.992593	1.02763	0.988126	0.957455	0.976513
76	30.44	30.49	76.9	sp|P27169|PON1_HUMAN	Serum paraoxonase/arylesterase 1 OS=Homo sapiens GN=PON1 PE=1 SV=3	73	HUMAN	0.881174	1.03741	0.812442	1.08464	0.903203
77	30.25	30.27	77.9	tr|Q5VY30|Q5VY30_HUMAN	Retinol binding protein 4, plasma, isoform CRA_b OS=Homo sapiens GN=RBP4 PE=1 SV=2	93	HUMAN	0.924513	1.02002	0.910646	1.02926	0.832617
78	30.07	30.16	71.8	tr|D9IWP9|D9IWP9_HUMAN	Beta-2-glycoprotein I (Fragment) OS=Homo sapiens PE=2 SV=1	27	HUMAN	1.05103	1.00426	0.933628	0.503337	1.20837
79	29.35	31.78	52.3	sp|P05543|THBG_HUMAN	Thyroxine-binding globulin OS=Homo sapiens GN=SERPINA7 PE=1 SV=2	52	HUMAN	0.866091	0.986478	0.92923	1.06096	0.923253
80	29.17	29.37	54.2	tr|A8K1K1|A8K1K1_HUMAN	cDNA FLJ76342, highly similar to Homo sapiens carnosine dipeptidase 1 (metallopeptidase M20 family)(CNDP1), mRNA OS=Homo sapiens PE=2 SV=1	20	HUMAN	1.04794	0.987896	0.980561	1.01022	0.885303
81	29.12	29.18	51.1	tr|B2R815|B2R815_HUMAN	cDNA, FLJ93695, highly similar to Homo sapiens serpin peptidase inhibitor, clade A (alpha-1 antiproteinase, antitrypsin), member 4 (SERPINA4), mRNA OS=Homo sapiens PE=2 SV=1	18	HUMAN	0.862115	0.990743	0.92686	0.971087	1.03307
82	28.27	44.72	77.3	sp|P01859|IGHG2_HUMAN	Immunoglobulin heavy constant gamma 2 OS=Homo sapiens GN=IGHG2 PE=1 SV=2	96	HUMAN	1.01804	1.09257	0.879998	0.706116	1.17126
83	27.92	29.33	44.3	tr|A0A140VJI7|A0A140VJI7_HUMAN	Testicular tissue protein Li 61 OS=Homo sapiens PE=2 SV=1	17	HUMAN	0.938769	0.993405	0.990119	0.960642	1.06137
84	27.81	27.9	38.7	tr|Q5JVE7|Q5JVE7_HUMAN	Coagulation factor X OS=Homo sapiens GN=F10 PE=2 SV=1	17	HUMAN	0.908306	0.959717	0.916663	1.11713	0.949453
85	27.59	42.92	71.6	sp|P19652|A1AG2_HUMAN	Alpha-1-acid glycoprotein 2 OS=Homo sapiens GN=ORM2 PE=1 SV=2	83	HUMAN	0.904026	1.05455	0.828902	1.06621	0.895076
86	27.54	27.66	38.5	tr|A0A0S2Z3Y1|A0A0S2Z3Y1_HUMAN	Lectin galactoside-binding soluble 3 binding protein isoform 1 (Fragment) OS=Homo sapiens GN=LGALS3BP PE=2 SV=1	17	HUMAN	1.02199	0.915699	1.14963	1.03568	0.905173
87	27.3	29.86	37.1	sp|P03951|FA11_HUMAN	Coagulation factor XI OS=Homo sapiens GN=F11 PE=1 SV=1	15	HUMAN	1.01285	1.05569	1.03584	0.971729	0.907818
88	27.06	27.13	9.6	tr|H0YM81|H0YM81_HUMAN	Aggrecan core protein OS=Homo sapiens GN=ACAN PE=1 SV=1	14	HUMAN	0.98032	0.956204	1.00306	1.0113	1.0313
89	26.98	27.06	58.2	sp|P04278|SHBG_HUMAN	Sex hormone-binding globulin OS=Homo sapiens GN=SHBG PE=1 SV=2	33	HUMAN	0.909794	1.14534	1.04899	0.86394	1.01952
90	26.48	26.54	39.8	sp|P0DOX3|IGD_HUMAN	Immunoglobulin delta heavy chain OS=Homo sapiens PE=1 SV=1	21	HUMAN	0.929508	0.814156	0.683653	0.938618	1.23541
91	26.44	26.46	32.3	sp|P23142|FBLN1_HUMAN	Fibulin-1 OS=Homo sapiens GN=FBLN1 PE=1 SV=4	20	HUMAN	1.21501	1.05706	1.30492	0.904212	0.846134
92	26.4	27.75	38	tr|F2RM37|F2RM37_HUMAN	Coagulation factor IX OS=Homo sapiens GN=F9 p22 PE=2 SV=1	20	HUMAN	0.898483	0.907108	1.0072	1.07548	0.889228
93	26.05	30.82	36.6	sp|P35908|K22E_HUMAN	Keratin, type II cytoskeletal 2 epidermal OS=Homo sapiens GN=KRT2 PE=1 SV=2	18	HUMAN	0.974066	1.08394	0.883185	1.25596	1.11121
94	26	32.02	48.9	sp|P08185|CBG_HUMAN	Corticosteroid-binding globulin OS=Homo sapiens GN=SERPINA6 PE=1 SV=1	50	HUMAN	0.916359	0.93936	0.941376	1.02596	0.903072
95	25.89	26.01	38.4	tr|G3XAM2|G3XAM2_HUMAN	Complement factor I OS=Homo sapiens GN=CFI PE=1 SV=1	22	HUMAN	0.925166	0.972072	0.860404	0.875577	1.06524
96	25.52	25.56	59.9	tr|Q68CK4|Q68CK4_HUMAN	Leucine-rich alpha-2-glycoprotein OS=Homo sapiens GN=HMFT1766 PE=2 SV=1	34	HUMAN	0.712416	0.608332	1.3699	1.0335	1.14015
97	25.35	64.41	67.6	tr|Q6N091|Q6N091_HUMAN	Putative uncharacterized protein DKFZp686C02220 (Fragment) OS=Homo sapiens GN=DKFZp686C02220 PE=2 SV=1	297	HUMAN	1.24651	0.881534	0.923542	0.919802	1.03074
98	24.83	24.95	31.9	tr|V9HWJ7|V9HWJ7_HUMAN	Epididymis secretory protein Li 37 OS=Homo sapiens GN=HEL-S-37 PE=2 SV=1	16	HUMAN	1.04867	0.981766	1.04469	1.00882	0.925348
99	24.8	24.86	47.9	tr|A0A140VKF3|A0A140VKF3_HUMAN	Testis tissue sperm-binding protein Li 70n OS=Homo sapiens PE=2 SV=1	21	HUMAN	0.76693	0.968479	0.966945	0.985428	0.956285
100	24.72	24.82	40	tr|A8KAJ3|A8KAJ3_HUMAN	cDNA FLJ77823, highly similar to Homo sapiens EGF-containing fibulin-like extracellular matrix protein 1, transcript variant 3, mRNA OS=Homo sapiens PE=2 SV=1	18	HUMAN	1.04041	0.952701	1.08629	1.00691	0.969867
101	24.02	24.02	45.9	sp|P51884|LUM_HUMAN	Lumican OS=Homo sapiens GN=LUM PE=1 SV=2	45	HUMAN	0.851961	1.02457	0.970469	1.07748	0.941843
102	23.09	23.1	42.2	tr|A0A024R1Q4|A0A024R1Q4_HUMAN	Apolipoprotein L, 1, isoform CRA_c OS=Homo sapiens GN=APOL1 PE=4 SV=1	19	HUMAN	0.98824	0.974998	0.915505	1.04773	0.857595
103	22.57	22.57	88.8	tr|E9PHK0|E9PHK0_HUMAN	Tetranectin OS=Homo sapiens GN=CLEC3B PE=1 SV=1	20	HUMAN	0.833924	0.947588	1.15265	1.15732	0.776967
104	22.32	22.32	51.6	sp|Q9UGM5|FETUB_HUMAN	Fetuin-B OS=Homo sapiens GN=FETUB PE=1 SV=2	31	HUMAN	0.850783	0.987844	0.888558	1.03243	0.95092
105	21.09	21.09	25.7	sp|P22792|CPN2_HUMAN	Carboxypeptidase N subunit 2 OS=Homo sapiens GN=CPN2 PE=1 SV=3	18	HUMAN	1.04644	1.03723	1.02708	0.999137	0.935199
106	20.07	361.07	94.1	tr|B4E1B2|B4E1B2_HUMAN	cDNA FLJ53691, highly similar to Serotransferrin OS=Homo sapiens PE=2 SV=1	2113	HUMAN	1.03518	0.827111	0.811998	1.20423	1.23394
107	20.01	20.01	68	tr|D9YZU5|D9YZU5_HUMAN	Beta-globin OS=Homo sapiens GN=HBB PE=3 SV=1	17	HUMAN	2.08366	0.579882	0.752826	0.934104	0.633641
108	19.96	20.01	41.4	tr|A0A024R6N9|A0A024R6N9_HUMAN	Serpin peptidase inhibitor, clade A (Alpha-1 antiproteinase, antitrypsin), member 5, isoform CRA_a OS=Homo sapiens GN=SERPINA5 PE=3 SV=1	13	HUMAN	0.867886	1.03122	1.13441	0.876738	1.0064
109	19.68	19.72	40.9	sp|P15309|PPAP_HUMAN	Prostatic acid phosphatase OS=Homo sapiens GN=ACPP PE=1 SV=3	10	HUMAN	0.866138	1.05816	1.02811	1.11446	0.903989
110	19.44	21.54	41.7	sp|P35527|K1C9_HUMAN	Keratin, type I cytoskeletal 9 OS=Homo sapiens GN=KRT9 PE=1 SV=3	21	HUMAN	1.01435	0.964345	0.88482	0.976011	1.2153
111	18.97	19.11	30.1	tr|B2R8I2|B2R8I2_HUMAN	cDNA, FLJ93914, highly similar to Homo sapiens histidine-rich glycoprotein (HRG), mRNA OS=Homo sapiens PE=2 SV=1	13	HUMAN	1.01977	1.02069	0.989382	0.794401	1.08891
112	18	18	65	tr|B0YIW2|B0YIW2_HUMAN	Apolipoprotein C-III OS=Homo sapiens GN=APOC3 PE=1 SV=1	38	HUMAN	0.896148	1.05907	0.951619	1.21096	0.824456
113	18	18	22.5	sp|P43251|BTD_HUMAN	Biotinidase OS=Homo sapiens GN=BTD PE=1 SV=2	16	HUMAN	0.916433	0.922481	0.938702	1.06022	0.996346
114	17.48	17.49	42.9	tr|D3DQH8|D3DQH8_HUMAN	Secreted protein, acidic, cysteine-rich (Osteonectin), isoform CRA_a OS=Homo sapiens GN=SPARC PE=4 SV=1	12	HUMAN	0.983514	1.00082	1.05147	0.961483	0.930502
115	17.21	17.25	41.6	tr|Q8WVW5|Q8WVW5_HUMAN	Putative uncharacterized protein (Fragment) OS=Homo sapiens PE=2 SV=1	13	HUMAN	0.942418	0.992838	0.973895	1.13938	0.981906
116	17.02	65.39	83.3	sp|P00739|HPTR_HUMAN	Haptoglobin-related protein OS=Homo sapiens GN=HPR PE=2 SV=2	141	HUMAN	0.827147	1.06495	0.874212	0.931616	0.795054
117	16.52	18.51	32.9	tr|Q53GU8|Q53GU8_HUMAN	Transforming growth factor, beta-induced, 68kDa variant (Fragment) OS=Homo sapiens PE=2 SV=1	14	HUMAN	0.937152	1.06667	0.854027	1.05139	0.887577
118	16.04	16.04	22	tr|B3KUE5|B3KUE5_HUMAN	Phospholipid transfer protein, isoform CRA_c OS=Homo sapiens GN=PLTP PE=2 SV=1	10	HUMAN	0.948598	0.971649	1.03378	1.00523	0.887508
119	16.03	16.03	31.1	tr|A0A140VK24|A0A140VK24_HUMAN	Testicular secretory protein Li 24 OS=Homo sapiens PE=2 SV=1	9	HUMAN	1.10022	0.954327	1.03871	0.987004	0.925502
120	16	59.99	46.8	tr|Q5JP69|Q5JP69_HUMAN	C2 OS=Homo sapiens GN=C2 PE=1 SV=1	44	HUMAN	0.908791	1.04175	0.983767	1.10991	0.805644
121	16	16.01	15.9	sp|Q04756|HGFA_HUMAN	Hepatocyte growth factor activator OS=Homo sapiens GN=HGFAC PE=1 SV=1	9	HUMAN	1.05125	0.97682	1.04147	0.976084	1.04305
122	15.6	15.62	68.3	sp|P07360|CO8G_HUMAN	Complement component C8 gamma chain OS=Homo sapiens GN=C8G PE=1 SV=3	16	HUMAN	0.928419	0.968712	0.925169	0.995079	0.910686
123	15.08	15.12	19.1	tr|Q53FL7|Q53FL7_HUMAN	Vascular cell adhesion molecule 1 isoform a variant (Fragment) OS=Homo sapiens PE=2 SV=1	9	HUMAN	1.06668	0.981773	1.04407	0.979	0.951053
124	14.97	14.99	21.6	tr|B0YJC6|B0YJC6_HUMAN	Vitamin K-dependent protein Z variant 1 OS=Homo sapiens GN=PROZ PE=3 SV=1	11	HUMAN	1.09366	0.946889	1.05177	1.00387	0.904455
125	14.63	14.63	35.6	tr|A0A087X1J7|A0A087X1J7_HUMAN	Glutathione peroxidase OS=Homo sapiens GN=GPX3 PE=1 SV=1	14	HUMAN	0.918885	1.03209	1.00903	1.02198	0.978337
126	14.54	14.57	28.1	sp|Q9NZP8|C1RL_HUMAN	Complement C1r subcomponent-like protein OS=Homo sapiens GN=C1RL PE=1 SV=2	10	HUMAN	1.07609	0.97225	1.06609	0.998184	0.877554
127	14.22	14.23	42.7	sp|O43866|CD5L_HUMAN	CD5 antigen-like OS=Homo sapiens GN=CD5L PE=1 SV=1	7	HUMAN	1.1226	1.05435	1.05356	0.958815	0.977337
128	14.16	116.91	77.1	tr|Q6N092|Q6N092_HUMAN	Putative uncharacterized protein DKFZp686K18196 (Fragment) OS=Homo sapiens GN=DKFZp686K18196 PE=2 SV=1	546	HUMAN	1.33373	0.851189	0.680604	0.774499	1.17462
129	14.16	14.16	40.8	tr|V9HWP0|V9HWP0_HUMAN	Pentaxin OS=Homo sapiens GN=HEL-S-92n PE=2 SV=1	11	HUMAN	0.961585	0.866965	0.79273	1.21881	0.770999
130	14.05	14.08	28.2	tr|Q53HW6|Q53HW6_HUMAN	Lipoprotein lipase (Fragment) OS=Homo sapiens PE=2 SV=1	9	HUMAN	0.988509	1.1009	1.01678	1.04021	0.883232
131	13.58	13.26	3.3	tr|A0A140TA52|A0A140TA52_HUMAN	Tenascin-X OS=Homo sapiens GN=TNXB PE=1 SV=1	9	HUMAN	1.47097	0.94186	1.16236	0.917736	0.884639
132	13.48	13.52	36.5	tr|A0A096LPE2|A0A096LPE2_HUMAN	SAA2-SAA4 readthrough OS=Homo sapiens GN=SAA2-SAA4 PE=4 SV=1	14	HUMAN	0.863894	0.90873	0.93767	1.09308	1.10172
133	13.47	13.49	18	tr|G3XAP6|G3XAP6_HUMAN	Cartilage oligomeric matrix protein OS=Homo sapiens GN=COMP PE=1 SV=1	7	HUMAN	1.08983	0.959595	1.0579	1.08503	0.9172
134	12.57	12.58	16	tr|B4DU18|B4DU18_HUMAN	cDNA FLJ51093, highly similar to Cadherin-5 OS=Homo sapiens PE=2 SV=1	8	HUMAN	1.06339	1.00746	1.0518	0.94812	1.03542
135	12.12	12.12	19.4	tr|E7END6|E7END6_HUMAN	Vitamin K-dependent protein C OS=Homo sapiens GN=PROC PE=1 SV=1	7	HUMAN	0.942274	0.982038	0.944064	1.01766	0.837493
136	12.07	27.07	60.1	tr|Q6GMW4|Q6GMW4_HUMAN	IGL@ protein OS=Homo sapiens GN=IGL@ PE=2 SV=1	97	HUMAN	1.05906	0.851587	0.769828	1.01765	1.24725
137	11.96	255.3	75.7	tr|A0A0G2JPR0|A0A0G2JPR0_HUMAN	Complement C4-A OS=Homo sapiens GN=C4A PE=1 SV=1	763	HUMAN	1.11139	0.960018	0.992581	0.990803	0.714401
138	11.89	11.93	37.6	tr|B2R888|B2R888_HUMAN	Monocyte differentiation antigen CD14 OS=Homo sapiens PE=2 SV=1	10	HUMAN	0.988301	0.972488	1.07567	0.992254	0.990871
139	11.55	11.59	55.8	tr|K7ERI9|K7ERI9_HUMAN	Apolipoprotein C-I (Fragment) OS=Homo sapiens GN=APOC1 PE=1 SV=1	12	HUMAN	0.699001	0.849287	0.917859	1.05878	1.39688
140	11.32	15.39	32.8	sp|Q15166|PON3_HUMAN	Serum paraoxonase/lactonase 3 OS=Homo sapiens GN=PON3 PE=1 SV=3	9	HUMAN	1.43279	0.94464	0.966849	0.949655	0.872571
141	11.22	12.14	41.3	tr|V9GYE7|V9GYE7_HUMAN	Complement factor H-related protein 2 OS=Homo sapiens GN=CFHR2 PE=1 SV=1	10	HUMAN	1.09142	1.09546	0.921595	0.889617	0.94386
142	10.99	11.12	43.7	tr|C9JF17|C9JF17_HUMAN	Apolipoprotein D (Fragment) OS=Homo sapiens GN=APOD PE=1 SV=1	17	HUMAN	0.978186	1.10877	1.04676	1.03991	0.976328
143	10.72	10.79	16.3	tr|A0A087WSY5|A0A087WSY5_HUMAN	Carboxypeptidase B2 OS=Homo sapiens GN=CPB2 PE=1 SV=1	6	HUMAN	1.0215	0.942643	0.96154	0.873487	1.15277
144	10.69	38.79	52.1	tr|Q6MZX7|Q6MZX7_HUMAN	Putative uncharacterized protein DKFZp686M24218 OS=Homo sapiens GN=DKFZp686M24218 PE=2 SV=1	72	HUMAN	0.86193	1.7829	0.799785	0.752896	0.904078
145	10.44	10.49	23.9	sp|P47972|NPTX2_HUMAN	Neuronal pentraxin-2 OS=Homo sapiens GN=NPTX2 PE=1 SV=2	6	HUMAN	1.05168	0.954186	1.16684	0.995833	0.99436
146	10.28	10.29	43.8	tr|K7ER74|K7ER74_HUMAN	APOC4-APOC2 readthrough (NMD candidate) OS=Homo sapiens GN=APOC4-APOC2 PE=1 SV=1	13	HUMAN	1.0119	0.980129	1.25304	1.03295	0.909498
147	10.18	57.07	58.4	tr|Q5EBM2|Q5EBM2_HUMAN	Uncharacterized protein OS=Homo sapiens PE=1 SV=1	136	HUMAN	0.712022	1.32415	1.17363	1.30428	1.04098
148	10.08	10.09	37.1	tr|A0A140VJU8|A0A140VJU8_HUMAN	Superoxide dismutase [Cu-Zn] OS=Homo sapiens PE=2 SV=1	5	Cu-Zn	0.914119	0.953334	1.26578	0.940262	1.02857
149	10.02	14.03	52.9	tr|A0A125QYY9|A0A125QYY9_HUMAN	IBM-B2 heavy chain variable region (Fragment) OS=Homo sapiens PE=2 SV=1	36	HUMAN	1.13316	0.942903	0.85395	1.04217	1.12138
150	10	10	46.6	tr|Q9UL89|Q9UL89_HUMAN	Myosin-reactive immunoglobulin heavy chain variable region (Fragment) OS=Homo sapiens PE=2 SV=1	6	HUMAN	1.03623	1.12255	0.837688	1.1783	0.964004
151	9.78	9.85	26.1	tr|B7Z8A2|B7Z8A2_HUMAN	cDNA FLJ51671, highly similar to Prenylcysteine oxidase (EC 1.8.3.5) OS=Homo sapiens PE=2 SV=1	6	HUMAN	1.04733	0.998102	1.04617	1.0423	0.878707
152	9.47	9.51	87	tr|U6A216|U6A216_HUMAN	Mutant hemoglobin alpha 1 globin chain (Fragment) OS=Homo sapiens GN=HBA1 PE=3 SV=1	8	HUMAN	1.92808	0.639159	0.819242	0.972139	0.676179
153	9.32	9.41	7.3	tr|A0A024RDW8|A0A024RDW8_HUMAN	Collagen, type IV, alpha 2, isoform CRA_a OS=Homo sapiens GN=COL4A2 PE=3 SV=1	9	HUMAN	0.987459	0.923669	1.08374	1.03989	0.926336
154	9.27	9.3	15.9	sp|P33908|MA1A1_HUMAN	Mannosyl-oligosaccharide 1,2-alpha-mannosidase IA OS=Homo sapiens GN=MAN1A1 PE=1 SV=3	7	HUMAN	0.943196	1.08128	1.0378	1.07053	0.885472
155	9.25	9.29	13.3	tr|A0A0C4DFP6|A0A0C4DFP6_HUMAN	Cartilage acidic protein 1 OS=Homo sapiens GN=CRTAC1 PE=1 SV=1	5	HUMAN	0.962128	0.908153	0.928165	1.14763	1.03342
156	9.01	9.09	46.3	sp|O95445|APOM_HUMAN	Apolipoprotein M OS=Homo sapiens GN=APOM PE=1 SV=2	7	HUMAN	0.906608	0.938974	0.931268	1.06753	1.03988
157	9	9.05	19.4	sp|P18065|IBP2_HUMAN	Insulin-like growth factor-binding protein 2 OS=Homo sapiens GN=IGFBP2 PE=1 SV=2	6	HUMAN	1.03934	0.95536	0.977914	1.08621	1.13631
158	8.66	8.69	25.2	tr|G3V2W1|G3V2W1_HUMAN	Protein Z-dependent protease inhibitor OS=Homo sapiens GN=SERPINA10 PE=1 SV=1	8	HUMAN	0.991953	0.985307	0.899999	1.01457	0.912398
159	8.49	8.5	44.9	tr|A6XND1|A6XND1_HUMAN	Insulin-like growth factor binding protein 3 isoform b OS=Homo sapiens GN=IGFBP3 PE=1 SV=1	7	HUMAN	0.962325	1.01285	1.01852	0.957802	0.955492
160	8.44	8.44	55.8	tr|A0A087X0Q4|A0A087X0Q4_HUMAN	Immunoglobulin kappa variable 2-40 OS=Homo sapiens GN=IGKV2-40 PE=1 SV=1	12	HUMAN	1.39225	0.904822	1.01495	0.976523	0.977498
161	8.09	8.09	40.7	sp|P06331|HV434_HUMAN	Immunoglobulin heavy variable 4-34 OS=Homo sapiens GN=IGHV4-34 PE=1 SV=2	33	HUMAN	1.09337	0.934288	0.974852	1.00864	1.13514
162	8.08	8.08	14.3	tr|D3DNN4|D3DNN4_HUMAN	Carboxylic ester hydrolase OS=Homo sapiens GN=BCHE PE=3 SV=1	4	HUMAN	1.23583	1.02017	1.11138	0.944419	0.730003
163	8.06	8.07	56	sp|P01591|IGJ_HUMAN	Immunoglobulin J chain OS=Homo sapiens GN=JCHAIN PE=1 SV=4	5	HUMAN	0.787092	1.11098	1.02393	0.991972	0.9634
164	8.04	8.04	50.5	tr|Q0VAS5|Q0VAS5_HUMAN	Histone H4 OS=Homo sapiens GN=HIST1H4H PE=2 SV=1	4	HUMAN	0.927235	0.954218	0.946522	0.973597	0.992883
165	8.02	9.82	8.5	tr|A0A024R972|A0A024R972_HUMAN	Laminin, gamma 1 (Formerly LAMB2), isoform CRA_a OS=Homo sapiens GN=LAMC1 PE=4 SV=1	5	HUMAN	0.992544	0.953338	1.11066	1.05805	1.11443
166	8.01	8.01	22.2	tr|A0A0S2Z4I5|A0A0S2Z4I5_HUMAN	Complement factor properdin isoform 1 (Fragment) OS=Homo sapiens GN=CFP PE=2 SV=1	4	HUMAN	1.02526	0.995117	0.991119	0.948775	0.96805
167	8	95.88	73.3	tr|Q6ZVX0|Q6ZVX0_HUMAN	cDNA FLJ41981 fis, clone SMINT2011888, highly similar to Protein Tro alpha1 H,myeloma OS=Homo sapiens PE=2 SV=1	336	HUMAN	1.02268	1.03372	0.766395	0.993532	1.0552
168	8	12	56.4	sp|P0DP01|HV108_HUMAN	Immunoglobulin heavy variable 1-8 OS=Homo sapiens GN=IGHV1-8 PE=3 SV=1	39	HUMAN	1.43797	1.05446	1.21408	0.968041	0.712658
169	8	9.8	11.4	sp|Q6EMK4|VASN_HUMAN	Vasorin OS=Homo sapiens GN=VASN PE=1 SV=1	5	HUMAN	1.01538	1.00239	1.02625	1.02554	1.01548
170	8	8	20.5	tr|A0A024R4F1|A0A024R4F1_HUMAN	Enolase 1, (Alpha), isoform CRA_a OS=Homo sapiens GN=ENO1 PE=2 SV=1	5	HUMAN	1.14987	0.885746	1.14987	0.996708	0.846765
171	8	8	27.9	tr|D6R934|D6R934_HUMAN	Complement C1q subcomponent subunit B OS=Homo sapiens GN=C1QB PE=1 SV=1	7	HUMAN	0.982222	1.10353	1.06797	0.967096	0.898536
172	8	8	32.2	tr|A0A024RAA7|A0A024RAA7_HUMAN	Complement component 1, q subcomponent, C chain, isoform CRA_a OS=Homo sapiens GN=C1QC PE=4 SV=1	8	HUMAN	0.90213	1.12144	1.0517	1.06045	0.900326
173	8	8	12.9	sp|Q13790|APOF_HUMAN	Apolipoprotein F OS=Homo sapiens GN=APOF PE=1 SV=2	6	HUMAN	0.897585	0.998384	0.994704	0.955839	1.13527
174	8	8	18.3	sp|P05111|INHA_HUMAN	Inhibin alpha chain OS=Homo sapiens GN=INHA PE=1 SV=1	4	HUMAN	0.919054	1.01399	0.844427	0.975576	1.11573
175	7.85	7.89	11.1	sp|P15169|CBPN_HUMAN	Carboxypeptidase N catalytic chain OS=Homo sapiens GN=CPN1 PE=1 SV=1	4	HUMAN	0.939166	1.073	1.11207	0.939541	0.862999
176	7.72	7.77	14.1	tr|V9HWB4|V9HWB4_HUMAN	Epididymis secretory sperm binding protein Li 89n OS=Homo sapiens GN=HEL-S-89n PE=2 SV=1	4	HUMAN	0.968207	0.994154	0.985441	1.0019	0.96385
177	7.51	7.55	37.6	tr|Q6UY50|Q6UY50_HUMAN	NL3 OS=Homo sapiens GN=UNQ172 PE=2 SV=1	4	HUMAN	1.02849	0.933251	0.961637	0.877198	1.27399
178	7.34	33.01	70.1	tr|Q8N355|Q8N355_HUMAN	IGL@ protein OS=Homo sapiens GN=IGL@ PE=1 SV=1	138	HUMAN	1.25051	1.02104	0.952387	0.88636	1.30991
179	7.2	7.25	4.2	sp|Q5SZK8|FREM2_HUMAN	FRAS1-related extracellular matrix protein 2 OS=Homo sapiens GN=FREM2 PE=1 SV=2	4	HUMAN	1.16048	0.955191	1.07263	1.15862	0.973875
180	7.09	7.15	10.8	tr|B2R6V9|B2R6V9_HUMAN	cDNA, FLJ93141, highly similar to Homo sapiens coagulation factor XIII, A1 polypeptide (F13A1), mRNA OS=Homo sapiens PE=2 SV=1	4	HUMAN	0.932151	0.975216	1.02471	1.03898	0.884798
181	6.98	9.19	13.4	tr|G3V0E5|G3V0E5_HUMAN	Transferrin receptor (P90, CD71), isoform CRA_c OS=Homo sapiens GN=TFRC PE=1 SV=1	5	HUMAN	1.02874	0.970411	0.962901	1.06701	0.926175
182	6.94	6.98	8	tr|B4E3H8|B4E3H8_HUMAN	cDNA FLJ54082, highly similar to Multimerin-2 OS=Homo sapiens PE=2 SV=1	4	HUMAN	1.06872	0.949022	1.08838	1.04521	0.756118
183	6.93	7.04	8	sp|Q8IWY4|SCUB1_HUMAN	Signal peptide, CUB and EGF-like domain-containing protein 1 OS=Homo sapiens GN=SCUBE1 PE=1 SV=3	8	HUMAN	0.914181	0.853388	1.21705	1.2144	0.920215
184	6.71	12.83	77.8	tr|Q5NV81|Q5NV81_HUMAN	V1-16 protein (Fragment) OS=Homo sapiens GN=V1-16 PE=4 SV=1	13	HUMAN	0.947026	1.13293	1.00015	0.945984	1.21551
185	6.71	6.82	16.5	tr|A0A182DWH7|A0A182DWH7_HUMAN	Selenoprotein P (Fragment) OS=Homo sapiens GN=SELENOP PE=1 SV=1	4	HUMAN	0.857651	1.01923	0.862025	1.04488	1.03819
186	6.7	6.74	14.3	sp|P09172|DOPO_HUMAN	Dopamine beta-hydroxylase OS=Homo sapiens GN=DBH PE=1 SV=3	8	HUMAN	0.870777	0.84535	0.967259	1.28683	0.941397
187	6.66	8.05	60.9	sp|P04433|KV311_HUMAN	Immunoglobulin kappa variable 3-11 OS=Homo sapiens GN=IGKV3-11 PE=1 SV=1	28	HUMAN	1.07536	0.969756	0.850391	0.920719	1.26655
188	6.5	64.1	69.7	sp|P0DOX5|IGG1_HUMAN	Immunoglobulin gamma-1 heavy chain OS=Homo sapiens PE=1 SV=1	147	HUMAN	1.27328	0.966163	1.00474	0.950247	0.887347
189	6.34	13.86	68.1	tr|Q9UL90|Q9UL90_HUMAN	Myosin-reactive immunoglobulin heavy chain variable region (Fragment) OS=Homo sapiens PE=2 SV=1	33	HUMAN	1.16732	0.948682	1.13218	0.96409	0.907592
190	6.14	6.21	11	sp|P78539|SRPX_HUMAN	Sushi repeat-containing protein SRPX OS=Homo sapiens GN=SRPX PE=1 SV=1	5	HUMAN	0.943463	0.894875	1.2482	0.974786	1.00998
191	6.06	6.06	16	tr|A8K335|A8K335_HUMAN	cDNA FLJ76254, highly similar to Homo sapiens gamma-glutamyl hydrolase (GGH), mRNA OS=Homo sapiens PE=2 SV=1	3	HUMAN	1.19099	0.872162	1.03842	0.996263	0.859895
193	6.01	6.02	18.3	sp|P02741|CRP_HUMAN	C-reactive protein OS=Homo sapiens GN=CRP PE=1 SV=1	4	HUMAN	1.29866	0.720886	0.791792	1.0749	0.617772
194	6.01	6.01	44.8	tr|A2MYD4|A2MYD4_HUMAN	V2-7 protein (Fragment) OS=Homo sapiens GN=V2-7 PE=4 SV=1	15	HUMAN	0.960246	1.01508	0.915018	1.12166	1.14029
195	6	36.32	62.2	sp|P0DOX7|IGK_HUMAN	Immunoglobulin kappa light chain OS=Homo sapiens PE=1 SV=1	376	HUMAN	0.986035	1.13463	0.819593	0.89039	1.17023
196	6	24	32.8	tr|B4DUV1|B4DUV1_HUMAN	Fibulin-1 OS=Homo sapiens PE=2 SV=1	19	HUMAN	0.86326	1.09176	1.26813	0.944838	0.844354
197	6	12.01	53.1	tr|A0N071|A0N071_HUMAN	Delta globin OS=Homo sapiens GN=HBD PE=3 SV=1	10	HUMAN	1.69653	0.822649	0.935977	0.857597	0.715597
198	6	6.42	43	sp|A0A0A0MT36|KVD21_HUMAN	Immunoglobulin kappa variable 6D-21 OS=Homo sapiens GN=IGKV6D-21 PE=3 SV=1	4	HUMAN	0.773515	0.778388	0.862469	1.21612	1.25418
199	6	6	9.7	tr|B2R7D2|B2R7D2_HUMAN	cDNA, FLJ93389, highly similar to Homo sapiens multiple inositol polyphosphate histidine phosphatase, 1 (MINPP1), mRNA OS=Homo sapiens PE=2 SV=1	3	HUMAN	1.20549	0.986574	1.06686	1.05878	0.931965
200	6	6	6.2	tr|Q5NKV8|Q5NKV8_HUMAN	Intercellular adhesion molecule 1 OS=Homo sapiens GN=ICAM1 PE=2 SV=1	3	HUMAN	1.23862	0.906422	1.30662	0.876076	0.999566
201	6	6	12.6	tr|F5H8B0|F5H8B0_HUMAN	Coagulation factor VII OS=Homo sapiens GN=F7 PE=1 SV=2	3	HUMAN	1.02102	0.904522	1.03725	0.983345	1.25759
202	6	6	8.2	tr|A0A024R6R4|A0A024R6R4_HUMAN	Matrix metallopeptidase 2 (Gelatinase A, 72kDa gelatinase, 72kDa type IV collagenase), isoform CRA_a OS=Homo sapiens GN=MMP2 PE=3 SV=1	3	HUMAN	0.882009	0.943221	1.16619	1.08178	1.2252
203	6	6	5.4	tr|B2R642|B2R642_HUMAN	cDNA, FLJ92775, highly similar to Homo sapiens melanoma cell adhesion molecule (MCAM), mRNA OS=Homo sapiens PE=2 SV=1	3	HUMAN	0.92286	0.961159	1.03167	1.05538	0.974725
204	6	6	9.3	sp|Q6UXB8|PI16_HUMAN	Peptidase inhibitor 16 OS=Homo sapiens GN=PI16 PE=1 SV=1	3	HUMAN	0.886829	1.02447	1.00983	1.02828	0.918489
205	5.9	5.98	12.5	tr|B2RA39|B2RA39_HUMAN	cDNA, FLJ94686, highly similar to Homo sapiens complement factor H-related 5 (CFHL5), mRNA OS=Homo sapiens PE=2 SV=1	4	HUMAN	1.00771	0.91893	0.971431	0.940999	1.03744
206	5.83	9.6	19.1	tr|E7ES19|E7ES19_HUMAN	Thrombospondin-4 OS=Homo sapiens GN=THBS4 PE=1 SV=1	6	HUMAN	1.03966	0.972293	1.09612	1.00816	1.17014
207	5.68	5.76	14.3	tr|B2R672|B2R672_HUMAN	Extracellular link domain containing 1 OS=Homo sapiens GN=XLKD1 PE=2 SV=1	4	HUMAN	1.05115	0.889064	1.08889	0.94425	1.1733
208	5.54	5.59	25.5	tr|Q6EZE9|Q6EZE9_HUMAN	Defensin, alpha 3, neutrophil-specific OS=Homo sapiens GN=DEFA3 PE=2 SV=1	3	HUMAN	1.39709	0.973211	0.795921	0.928783	0.934791
209	5.42	5.47	45	tr|E3UN46|E3UN46_HUMAN	Insulin-like growth factor II transcript variant 3 isoform 1 (Fragment) OS=Homo sapiens GN=IGF2 PE=2 SV=1	3	HUMAN	0.990173	0.984232	0.991559	1.00908	0.967003
210	5.19	5.24	15.6	tr|Q53GX6|Q53GX6_HUMAN	Nucleobindin 1 variant (Fragment) OS=Homo sapiens PE=2 SV=1	4	HUMAN	1.10577	0.965777	1.08852	0.98745	0.976834
211	5.12	63.46	76	sp|P0DOX2|IGA2_HUMAN	Immunoglobulin alpha-2 heavy chain OS=Homo sapiens PE=1 SV=1	277	HUMAN	1.0309	1.09647	0.956676	0.902451	1.0477
212	5.02	5.13	6.7	tr|A8K6K4|A8K6K4_HUMAN	cDNA FLJ77565, highly similar to Homo sapiens interleukin 1 receptor accessory protein (IL1RAP), transcript variant 1, mRNA OS=Homo sapiens PE=2 SV=1	3	HUMAN	1.01817	1.00585	1.12834	1.01817	1.06247
213	4.88	4.93	60.3	sp|P06312|KV401_HUMAN	Immunoglobulin kappa variable 4-1 OS=Homo sapiens GN=IGKV4-1 PE=1 SV=1	7	HUMAN	1.23407	1.09252	0.884337	0.859902	1.13473
214	4.78	4.83	20.9	sp|P98066|TSG6_HUMAN	Tumor necrosis factor-inducible gene 6 protein OS=Homo sapiens GN=TNFAIP6 PE=1 SV=2	3	HUMAN	1.01926	1.03771	1.03404	1.11885	0.96453
215	4.54	4.56	18.4	tr|Q8WW79|Q8WW79_HUMAN	L-selectin OS=Homo sapiens GN=SELL PE=2 SV=1	4	HUMAN	0.924481	0.967932	0.920691	1.06981	1.01711
216	4.46	8.74	52.5	tr|A2MYD2|A2MYD2_HUMAN	V1-19 protein (Fragment) OS=Homo sapiens GN=V1-19 PE=4 SV=1	6	HUMAN	1.25834	0.909022	0.808733	1.05625	1.2416
217	4.46	6.54	63.3	sp|A0A0C4DH38|HV551_HUMAN	Immunoglobulin heavy variable 5-51 OS=Homo sapiens GN=IGHV5-51 PE=3 SV=1	35	HUMAN	1.23031	1.10495	0.981176	0.994464	0.932948
218	4.37	11.28	68	tr|Q0ZCI6|Q0ZCI6_HUMAN	Immunglobulin heavy chain variable region (Fragment) OS=Homo sapiens PE=4 SV=1	20	HUMAN	1.12792	0.895456	0.984336	0.955912	1.0942
220	4.21	6.15	11.6	sp|P48740|MASP1_HUMAN	Mannan-binding lectin serine protease 1 OS=Homo sapiens GN=MASP1 PE=1 SV=3	6	HUMAN	1.09087	1.04658	0.88884	1.066	0.963892
221	4.2	42.59	73	tr|B7Z1F8|B7Z1F8_HUMAN	cDNA FLJ53025, highly similar to Complement C4-B OS=Homo sapiens PE=2 SV=1	110	HUMAN	0.879894	1.04487	0.973251	1.05403	0.834404
222	4.11	145.02	86.3	tr|D6RF35|D6RF35_HUMAN	Vitamin D-binding protein OS=Homo sapiens GN=GC PE=1 SV=1	542	HUMAN	0.654595	0.913291	0.942813	1.05049	1.06188
223	4.05	4.88	41.2	tr|Q9UL94|Q9UL94_HUMAN	Myosin-reactive immunoglobulin heavy chain variable region (Fragment) OS=Homo sapiens PE=2 SV=1	8	HUMAN	1.36405	0.961517	0.961926	0.854848	0.976385
224	4.05	4.05	16.3	tr|H0YDW7|H0YDW7_HUMAN	CD44 antigen (Fragment) OS=Homo sapiens GN=CD44 PE=1 SV=1	2	HUMAN	1.23655	0.93978	1.18202	0.860517	0.850624
225	4.02	6.27	41.8	tr|Q9UL75|Q9UL75_HUMAN	Myosin-reactive immunoglobulin heavy chain variable region (Fragment) OS=Homo sapiens PE=2 SV=1	6	HUMAN	1.17749	1.16901	0.819888	1.08094	1.13122
226	4.01	21.22	47.6	tr|Q569I7|Q569I7_HUMAN	Uncharacterized protein OS=Homo sapiens PE=2 SV=1	127	HUMAN	0.924492	0.553771	1.05836	0.824832	1.28523
227	4.01	4.02	35.4	tr|A0A0X9UWM4|A0A0X9UWM4_HUMAN	IBM-A3 heavy chain variable region (Fragment) OS=Homo sapiens PE=2 SV=1	7	HUMAN	1.78376	1.01175	1.09666	0.779683	0.912038
228	4.01	4.01	15.8	tr|V9HVZ4|V9HVZ4_HUMAN	Glyceraldehyde-3-phosphate dehydrogenase OS=Homo sapiens GN=HEL-S-162eP PE=2 SV=1	3	HUMAN	1.03893	0.820966	1.14179	0.849536	1.0461
229	4.01	4.01	7.4	tr|E9PG40|E9PG40_HUMAN	Amyloid beta A4 protein OS=Homo sapiens GN=APP PE=1 SV=1	3	HUMAN	1.71262	0.980476	0.942627	0.867272	1.08597
230	4	387.17	95.9	tr|Q06AH7|Q06AH7_HUMAN	Transferrin OS=Homo sapiens GN=TF PE=2 SV=1	2669	HUMAN	0.846194	1.01459	0.904073	1.12078	1.17071
231	4	227.01	94.3	tr|A0A024R6I7|A0A024R6I7_HUMAN	Alpha-1-antitrypsin OS=Homo sapiens GN=SERPINA1 PE=1 SV=1	1251	HUMAN	0.81319	1.79016	0.756267	0.88223	0.854012
232	4	100.51	73.7	tr|H0Y7Z1|H0Y7Z1_HUMAN	Fibronectin (Fragment) OS=Homo sapiens GN=FN1 PE=1 SV=1	142	HUMAN	0.841237	1.01865	0.879934	1.07409	0.902816
233	4	13.44	50.4	tr|A0A109PVK5|A0A109PVK5_HUMAN	GCT-A6 heavy chain variable region (Fragment) OS=Homo sapiens PE=2 SV=1	36	HUMAN	0.929174	1.07189	1.00249	1.01382	0.994123
234	4	12.82	37.6	tr|S6BGD4|S6BGD4_HUMAN	IgG H chain OS=Homo sapiens PE=2 SV=1	32	HUMAN	1.09004	0.886854	0.785263	0.991716	0.966536
235	4	12.77	30.5	tr|S6C4S4|S6C4S4_HUMAN	IgG H chain OS=Homo sapiens PE=2 SV=1	38	HUMAN	1.72058	1.03544	1.17447	0.752925	0.917928
236	4	10	41.9	sp|P01594|KV133_HUMAN	Immunoglobulin kappa variable 1-33 OS=Homo sapiens GN=IGKV1-33 PE=1 SV=2	77	HUMAN	1.16896	1.07112	0.915645	0.905826	1.1886
237	4	10	48.4	tr|D3DQX7|D3DQX7_HUMAN	Serum amyloid A protein OS=Homo sapiens GN=SAA1 PE=3 SV=1	7	HUMAN	1.4024	0.901324	1.01548	1.09401	0.769217
238	4	8.23	17.3	sp|P13647|K2C5_HUMAN	Keratin, type II cytoskeletal 5 OS=Homo sapiens GN=KRT5 PE=1 SV=3	4	HUMAN	1.1933	1.0507	1.26752	0.824093	1.0118
239	4	8.11	50	tr|A0A125U0V1|A0A125U0V1_HUMAN	MS-F1 heavy chain variable region (Fragment) OS=Homo sapiens PE=2 SV=1	18	HUMAN	1.19698	0.802095	1.45672	1.09631	0.845425
240	4	8	61.9	tr|Q5NV70|Q5NV70_HUMAN	V1-11 protein (Fragment) OS=Homo sapiens GN=V1-11 PE=4 SV=1	4	HUMAN	0.911951	0.947791	1.00169	1.08531	1.06023
241	4	6.67	4.4	tr|Q9UII7|Q9UII7_HUMAN	E-cadherin OS=Homo sapiens PE=2 SV=1	4	HUMAN	0.983115	1.21523	0.883624	1.07474	1.0947
242	4	6.45	47.7	tr|A2JA19|A2JA19_HUMAN	Anti-mucin1 light chain variable region (Fragment) OS=Homo sapiens PE=2 SV=1	11	HUMAN	1.24673	0.997008	1.03154	0.934173	0.863234
243	4	6.45	37.4	tr|A0A125U0U6|A0A125U0U6_HUMAN	MS-A4 light chain variable region (Fragment) OS=Homo sapiens PE=2 SV=1	10	HUMAN	1.06955	0.947833	0.789861	0.995321	1.06484
244	4	6.17	30.5	sp|P15814|IGLL1_HUMAN	Immunoglobulin lambda-like polypeptide 1 OS=Homo sapiens GN=IGLL1 PE=1 SV=1	6	HUMAN	1.10061	1.01454	1.01289	1.03589	0.93816
245	4	6.08	42.7	sp|A0A0C4DH34|HV428_HUMAN	Immunoglobulin heavy variable 4-28 OS=Homo sapiens GN=IGHV4-28 PE=3 SV=1	10	HUMAN	1.01574	1.0711	0.668055	0.939157	1.18994
246	4	6	56.4	sp|A0A0C4DH33|HV124_HUMAN	Immunoglobulin heavy variable 1-24 OS=Homo sapiens GN=IGHV1-24 PE=3 SV=1	33	HUMAN	1.26386	0.887358	1.06594	0.85513	0.989984
247	4	6	25.2	tr|A0N7I9|A0N7I9_HUMAN	F5-20 (Fragment) OS=Homo sapiens GN=F5-20 PE=2 SV=1	7	HUMAN	1.03806	1.11103	0.769512	0.936328	1.2737
248	4	6	36.3	tr|A0A1W6IYI5|A0A1W6IYI5_HUMAN	N90-VRC38.08 heavy chain variable region (Fragment) OS=Homo sapiens PE=2 SV=1	11	HUMAN	1.20491	0.931154	0.972121	0.945372	1.09514
249	4	6	1.4	tr|A0A024R319|A0A024R319_HUMAN	Laminin, beta 2 (Laminin S), isoform CRA_a OS=Homo sapiens GN=LAMB2 PE=4 SV=1	3	HUMAN	1.07229	0.845283	1.16129	1.15893	0.860509
250	4	5.7	4.5	tr|B7Z9B1|B7Z9B1_HUMAN	cDNA FLJ52398, highly similar to Cadherin-13 OS=Homo sapiens PE=2 SV=1	3	HUMAN	0.992187	0.9778	0.987027	1.01282	1.21275
251	4	4	2.2	tr|L8E853|L8E853_HUMAN	von Willebrand factor OS=Homo sapiens GN=VWF PE=4 SV=1	2	HUMAN	1.15507	0.915622	1.22252	0.989085	0.919896
252	4	4	16.8	tr|B4DQ98|B4DQ98_HUMAN	cDNA FLJ55135, highly similar to Di-N-acetylchitobiase (EC 3.2.1.-) OS=Homo sapiens PE=2 SV=1	2	HUMAN	1.05298	0.866074	0.911668	1.28727	0.742139
253	4	4	6.2	sp|Q9HCB6|SPON1_HUMAN	Spondin-1 OS=Homo sapiens GN=SPON1 PE=1 SV=2	2	HUMAN	0.920609	0.791816	1.01957	1.36756	1.08052
254	4	4	5.9	sp|Q13421|MSLN_HUMAN	Mesothelin OS=Homo sapiens GN=MSLN PE=1 SV=2	2	HUMAN	0.713101	0.712032	0.814291	0.760024	0.786979
255	4	4	13.5	tr|Q8N532|Q8N532_HUMAN	TUBA1C protein OS=Homo sapiens GN=TUBA1C PE=2 SV=1	2	HUMAN	1.08756	0.998817	1.07201	1.10083	0.783589
256	4	4	5.9	tr|Q9NZS6|Q9NZS6_HUMAN	Elongation factor 1-alpha (Fragment) OS=Homo sapiens PE=2 SV=1	2	HUMAN	1.20704	0.857841	1.1864	0.909261	1.07644
257	4	4	8.4	tr|Q8TCF0|Q8TCF0_HUMAN	LBP protein OS=Homo sapiens GN=LBP PE=2 SV=1	2	HUMAN	1.24039	0.89618	0.974696	0.98586	0.96713
258	4	4	23.4	tr|A0A024QZL1|A0A024QZL1_HUMAN	Proteoglycan 1, secretory granule, isoform CRA_a OS=Homo sapiens GN=PRG1 PE=4 SV=1	2	HUMAN	1.14134	0.850984	1.62595	1.00541	0.96352
259	4	4	7.5	sp|O60687|SRPX2_HUMAN	Sushi repeat-containing protein SRPX2 OS=Homo sapiens GN=SRPX2 PE=1 SV=1	2	HUMAN	0.96103	0.974773	1.13113	0.972659	1.03935
260	4	4	13.9	tr|V9HWF5|V9HWF5_HUMAN	Peptidyl-prolyl cis-trans isomerase OS=Homo sapiens GN=HEL-S-69p PE=2 SV=1	2	HUMAN	0.894164	1.04099	1.19764	1.14149	0.695571
261	4	4	28.6	tr|Q5NV88|Q5NV88_HUMAN	V1-22 protein (Fragment) OS=Homo sapiens GN=V1-22 PE=1 SV=1	7	HUMAN	0.912752	1.04318	0.99061	0.885187	1.14998
262	4	4	21.4	tr|H0YAK8|H0YAK8_HUMAN	Retinol-binding protein 1 OS=Homo sapiens GN=RBP1 PE=1 SV=2	2	HUMAN	0.91027	1.05018	0.951778	1.08268	0.933755
263	4	4	17.8	tr|E9PJ29|E9PJ29_HUMAN	Out at first protein homolog OS=Homo sapiens GN=OAF PE=1 SV=1	2	HUMAN	1.46041	0.616149	1.22573	0.924734	0.444258
264	4	4	2.2	sp|P02461|CO3A1_HUMAN	Collagen alpha-1(III) chain OS=Homo sapiens GN=COL3A1 PE=1 SV=4	4	HUMAN	1.21485	0.899836	1.00613	1.11474	0.837393
265	3.96	4	9.1	tr|Q6FHE2|Q6FHE2_HUMAN	ICAM2 protein OS=Homo sapiens GN=ICAM2 PE=2 SV=1	2	HUMAN	0.939166	1.03449	1.25285	0.905074	0.91362
266	3.89	4	24.4	tr|A0A0J9YVU5|A0A0J9YVU5_HUMAN	Immunoglobulin heavy variable 2-70 (Fragment) OS=Homo sapiens GN=IGHV2-70 PE=4 SV=1	3	HUMAN	0.78363	1.23202	1.56021	0.949211	0.996542
267	3.86	6.56	15.9	sp|P02533|K1C14_HUMAN	Keratin, type I cytoskeletal 14 OS=Homo sapiens GN=KRT14 PE=1 SV=4	5	HUMAN	1.07368	0.755335	0.882566	1.05038	0.998202
269	3.85	4.04	4.4	tr|A0A087X0K0|A0A087X0K0_HUMAN	Collagen alpha-1(XV) chain OS=Homo sapiens GN=COL15A1 PE=1 SV=1	4	HUMAN	0.997767	1.00804	1.14454	0.861672	0.849799
271	3.82	3.92	3.7	tr|Q86YN0|Q86YN0_HUMAN	Oviductin OS=Homo sapiens PE=2 SV=1	2	HUMAN	1.06266	1.05331	1.05702	1.40451	0.840987
272	3.7	6.12	31.3	tr|Q0ZCH6|Q0ZCH6_HUMAN	Immunglobulin heavy chain variable region (Fragment) OS=Homo sapiens PE=4 SV=1	5	HUMAN	0.957258	1.19006	0.823338	1.00263	0.895132
273	3.61	3.71	18.8	tr|A0A024RAG6|A0A024RAG6_HUMAN	Complement component 1, q subcomponent, A chain, isoform CRA_a OS=Homo sapiens GN=C1QA PE=4 SV=1	3	HUMAN	0.922467	1.21443	1.11222	0.997924	0.71731
274	3.57	3.7	22.3	tr|H0YA75|H0YA75_HUMAN	Follistatin (Fragment) OS=Homo sapiens GN=FST PE=1 SV=1	2	HUMAN	0.949972	0.948737	1.15792	1.02302	1.30688
275	3.54	3.62	15.6	sp|Q13103|SPP24_HUMAN	Secreted phosphoprotein 24 OS=Homo sapiens GN=SPP2 PE=1 SV=1	4	HUMAN	0.97416	1.08395	1.12019	0.922432	0.941721
276	3.52	3.75	37	tr|A0A0F7T8I6|A0A0F7T8I6_HUMAN	IGHV4-31 protein (Fragment) OS=Homo sapiens GN=IGHV4-31 PE=4 SV=1	3	HUMAN	1.01258	1.04316	0.98109	0.947877	1.03152
277	3.49	3.59	9.1	tr|Q96RZ2|Q96RZ2_HUMAN	N-acetylglucosamine-1-phosphate transferase, gamma subunit, isoform CRA_b OS=Homo sapiens GN=RJD9 PE=4 SV=1	2	HUMAN	1.12189	1.06849	1.03831	1.01487	0.855444
278	3.47	3.55	3.5	sp|P02462|CO4A1_HUMAN	Collagen alpha-1(IV) chain OS=Homo sapiens GN=COL4A1 PE=1 SV=3	4	HUMAN	1.24887	0.61282	1.01058	1.07802	1.27522
279	3.46	3.55	4.9	tr|B4E3Q1|B4E3Q1_HUMAN	cDNA FLJ61580, highly similar to Calsyntenin-1 OS=Homo sapiens PE=2 SV=1	2	HUMAN	0.897706	0.946183	1.35042	1.02078	0.890884
280	3.39	3.47	6.4	tr|B4E367|B4E367_HUMAN	cDNA FLJ61564, highly similar to Plexin domain-containing protein 2 OS=Homo sapiens PE=2 SV=1	2	HUMAN	1.17063	0.580518	1.00335	1.70561	0.69442
281	3.32	5.13	8.8	tr|B2RBW9|B2RBW9_HUMAN	cDNA, FLJ95746, highly similar to Homo sapiens inhibin, beta C (INHBC), mRNA OS=Homo sapiens PE=2 SV=1	3	HUMAN	0.954051	0.819148	0.980669	1.16804	1.02122
282	3.23	3.36	47.2	tr|A0A109PW74|A0A109PW74_HUMAN	IBM-B3 light chain variable region (Fragment) OS=Homo sapiens PE=2 SV=1	8	HUMAN	0.876924	0.982242	0.97093	0.824747	1.36949
283	3.22	3.31	12.7	sp|P20851|C4BPB_HUMAN	C4b-binding protein beta chain OS=Homo sapiens GN=C4BPB PE=1 SV=1	2	HUMAN	1.13172	1.16737	1.02873	0.811894	0.882061
284	3.17	3.34	16.3	tr|A0A024R1U8|A0A024R1U8_HUMAN	Insulin-like growth factor binding protein 4, isoform CRA_a OS=Homo sapiens GN=IGFBP4 PE=4 SV=1	2	HUMAN	0.957751	1.02001	1.02891	1.06952	1.09327
285	3.13	3.21	26.8	tr|A2N011|A2N011_HUMAN	Vh1-D-J3-region (Fragment) OS=Homo sapiens PE=2 SV=1	7	HUMAN	1.08738	1.04171	0.901116	0.928627	1.38228
286	3.06	5.33	36.3	tr|A2N2G5|A2N2G5_HUMAN	VH87-2 protein (Fragment) OS=Homo sapiens GN=VH87-2 PE=2 SV=1	6	HUMAN	1.18568	0.929571	0.884752	0.975101	1.30389
287	3.06	3.25	4.4	sp|P02452|CO1A1_HUMAN	Collagen alpha-1(I) chain OS=Homo sapiens GN=COL1A1 PE=1 SV=5	2	HUMAN	1.08253	1.03154	1.09433	0.9313	0.862126
288	3.04	6.62	43.8	tr|A0N5G3|A0N5G3_HUMAN	Rheumatoid factor G9 light chain (Fragment) OS=Homo sapiens GN=V<lambda>3 PE=2 SV=1	7	HUMAN	1.01865	0.985752	1.1902	1.07193	1.19284
289	2.98	3.07	3	tr|A0A0S2Z3H5|A0A0S2Z3H5_HUMAN	Collagen type I alpha 2 isoform 1 (Fragment) OS=Homo sapiens GN=COL1A2 PE=2 SV=1	2	HUMAN	1.03012	1.09234	0.961924	0.997875	1.03012
290	2.94	3.01	6.2	sp|Q92496|FHR4_HUMAN	Complement factor H-related protein 4 OS=Homo sapiens GN=CFHR4 PE=1 SV=3	2	HUMAN	0.999276	0.999875	0.932124	0.95171	0.930326
291	2.74	103.54	69.7	tr|B7Z544|B7Z544_HUMAN	cDNA FLJ51742, highly similar to Inter-alpha-trypsin inhibitor heavy chain H4 OS=Homo sapiens PE=2 SV=1	198	HUMAN	1.04958	1.02376	1.10699	0.940108	0.996576
292	2.74	32.3	72	tr|Q6GMX4|Q6GMX4_HUMAN	IGL@ protein OS=Homo sapiens GN=IGL@ PE=1 SV=1	121	HUMAN	1.17611	0.982991	0.886903	1.06461	1.25749
293	2.69	4.81	41.5	tr|A0A0X9USK2|A0A0X9USK2_HUMAN	MS-A6 heavy chain variable region (Fragment) OS=Homo sapiens PE=2 SV=1	9	HUMAN	1.02289	1.02084	0.929804	0.944329	1.00079
294	2.68	2.75	2.5	sp|P25391|LAMA1_HUMAN	Laminin subunit alpha-1 OS=Homo sapiens GN=LAMA1 PE=1 SV=2	3	HUMAN	1.28739	1.01421	0.941601	0.945591	0.99683
295	2.64	4.77	46	tr|A0A1W6IYJ0|A0A1W6IYJ0_HUMAN	N90-VRC38.03 heavy chain variable region (Fragment) OS=Homo sapiens PE=2 SV=1	5	HUMAN	1.03437	1.05361	0.805875	1.41998	1.16201
296	2.61	57.62	56.4	tr|A8K2T4|A8K2T4_HUMAN	cDNA FLJ78207, highly similar to Human complement protein component C7 mRNA OS=Homo sapiens PE=2 SV=1	48	HUMAN	1.30399	0.856724	0.998729	0.946438	0.942918
297	2.52	2.53	16.7	tr|Q9UPY7|Q9UPY7_HUMAN	Fc-gamma receptor IIIb (CD 16) OS=Homo sapiens GN=Fc-gamma receptor IIIB PE=2 SV=1	3	HUMAN	0.897676	1.15836	1.06384	1.02326	0.948036
298	2.51	2.53	5.2	tr|V9HWP2|V9HWP2_HUMAN	Epididymis luminal protein 35 OS=Homo sapiens GN=HEL-S-125m PE=2 SV=1	2	HUMAN	1.11219	0.986848	1.3006	0.931461	0.851606
299	2.47	4	52.9	tr|A0A1B1CYC5|A0A1B1CYC5_HUMAN	Vitamin D binding protein (Fragment) OS=Homo sapiens GN=Gc PE=4 SV=1	3	HUMAN	0.436391	1.20933	0.600823	1.08557	1.50729
300	2.47	2.53	11.1	sp|Q9BWP8|COL11_HUMAN	Collectin-11 OS=Homo sapiens GN=COLEC11 PE=1 SV=1	2	HUMAN	0.995731	0.870169	1.09859	1.05916	0.880525
301	2.42	2.44	18.4	tr|Q5NV83|Q5NV83_HUMAN	V3-3 protein (Fragment) OS=Homo sapiens GN=V3-3 PE=4 SV=1	2	HUMAN	1.03009	0.957779	0.68223	0.996614	1.27196
302	2.37	2.39	10.5	sp|Q15485|FCN2_HUMAN	Ficolin-2 OS=Homo sapiens GN=FCN2 PE=1 SV=2	2	HUMAN	1.51134	0.832297	0.968772	1.04086	0.78998
303	2.36	2.37	6.2	tr|F5GXJ9|F5GXJ9_HUMAN	CD166 antigen OS=Homo sapiens GN=ALCAM PE=1 SV=1	2	HUMAN	1.1024	0.686133	1.15741	0.852155	1.20051
305	2.26	12.04	66.3	tr|A2J1N4|A2J1N4_HUMAN	Rheumatoid factor RF-IP24 (Fragment) OS=Homo sapiens PE=2 SV=1	19	HUMAN	1.10447	1.07962	0.963539	0.904229	1.07675
306	2.21	345.01	97.9	tr|B4DI57|B4DI57_HUMAN	cDNA FLJ54111, highly similar to Serotransferrin OS=Homo sapiens PE=2 SV=1	2013	HUMAN	0.900597	1.00885	0.925363	1.10053	1.18897
307	2.21	4.27	2.1	sp|Q09666|AHNK_HUMAN	Neuroblast differentiation-associated protein AHNAK OS=Homo sapiens GN=AHNAK PE=1 SV=2	3	HUMAN	0.801089	1.07939	1.44276	0.998398	0.889129
308	2.18	2.19	17.5	sp|P60174|TPIS_HUMAN	Triosephosphate isomerase OS=Homo sapiens GN=TPI1 PE=1 SV=3	2	HUMAN	1.11127	0.977914	0.827782	1.07871	0.664314
309	2.13	76.71	80.8	tr|D3DNU8|D3DNU8_HUMAN	Kininogen 1, isoform CRA_a OS=Homo sapiens GN=KNG1 PE=4 SV=1	264	HUMAN	0.726764	1.02009	0.82713	1.09494	0.984256
310	2.1	147.22	57.7	tr|Q59EG0|Q59EG0_HUMAN	Basement membrane-specific heparan sulfate proteoglycan core protein variant (Fragment) OS=Homo sapiens PE=2 SV=1	157	HUMAN	1.07969	1.02701	1.20915	0.995803	0.902193
311	2.08	18.42	56.4	sp|Q03591|FHR1_HUMAN	Complement factor H-related protein 1 OS=Homo sapiens GN=CFHR1 PE=1 SV=2	18	HUMAN	0.855075	1.05063	0.867731	0.718349	1.26295
312	2.08	2.09	3.3	tr|A1EAI1|A1EAI1_9HIV1	Envelope glycoprotein gp160 OS=Human immunodeficiency virus 1 GN=env PE=4 SV=1	2	9HIV1	0.60868	0.745572	0.577211	1.88965	0.774119
313	2.07	2.07	3.6	sp|P07333|CSF1R_HUMAN	Macrophage colony-stimulating factor 1 receptor OS=Homo sapiens GN=CSF1R PE=1 SV=2	1	HUMAN	1.1504	0.980946	1.14879	1.0081	0.900188
315	2.06	2.07	17.4	tr|A0A024R8G3|A0A024R8G3_HUMAN	Prostaglandin D2 synthase 21kDa (Brain), isoform CRA_a OS=Homo sapiens GN=PTGDS PE=2 SV=1	1	HUMAN	0.82856	1.09619	0.956739	1.01084	0.921111
316	2.05	4.02	8.7	tr|B1ALD9|B1ALD9_HUMAN	Periostin OS=Homo sapiens GN=POSTN PE=1 SV=1	2	HUMAN	1.15234	0.946647	1.24545	1.14116	0.807444
317	2.04	90.45	81.5	tr|Q9NPP6|Q9NPP6_HUMAN	Immunoglobulin heavy chain variant (Fragment) OS=Homo sapiens PE=2 SV=1	339	HUMAN	1.06113	1.05413	0.870873	0.977093	1.01604
318	2.04	7.39	72.5	tr|Q9UL86|Q9UL86_HUMAN	Myosin-reactive immunoglobulin kappa chain variable region (Fragment) OS=Homo sapiens PE=2 SV=1	4	HUMAN	1.03589	1.01041	1.02149	0.871601	1.01797
319	2.04	2.04	4	sp|P19021|AMD_HUMAN	Peptidyl-glycine alpha-amidating monooxygenase OS=Homo sapiens GN=PAM PE=1 SV=2	1	HUMAN	1.35297	0.938829	1.0771	0.957094	0.788513
320	2.03	4.04	2.6	tr|A0A0U1RR20|A0A0U1RR20_HUMAN	Proteoglycan 4 OS=Homo sapiens GN=PRG4 PE=1 SV=1	2	HUMAN	1.11921	0.86985	1.02217	1.05004	1.04713
321	2.03	4	7.8	tr|B2RAN2|B2RAN2_HUMAN	cDNA, FLJ95014, highly similar to Homo sapiens vanin 1 (VNN1), mRNA OS=Homo sapiens PE=2 SV=1	2	HUMAN	1.01915	1.05288	1.11627	1.02689	0.81063
322	2.03	2.04	8	tr|B4DMA2|B4DMA2_HUMAN	cDNA FLJ54023, highly similar to Heat shock protein HSP 90-beta OS=Homo sapiens PE=2 SV=1	1	HUMAN	1.06383	1.1266	1.10862	0.916489	0.835426
323	2.03	2.03	18.2	tr|Q8TBD0|Q8TBD0_HUMAN	Uncharacterized protein (Fragment) OS=Homo sapiens PE=2 SV=1	2	HUMAN	1.01434	0.952567	0.883389	1.03868	1.07206
324	2.02	58.18	69.2	tr|Q6MZU6|Q6MZU6_HUMAN	Putative uncharacterized protein DKFZp686C15213 OS=Homo sapiens GN=DKFZp686C15213 PE=2 SV=1	170	HUMAN	0.931673	1.23465	0.95394	0.818382	1.22878
325	2.02	22.6	42	tr|S6B2A6|S6B2A6_HUMAN	IgG H chain OS=Homo sapiens PE=2 SV=1	23	HUMAN	0.950672	0.964647	0.963601	0.979097	0.971016
326	2.02	6.03	32.1	tr|Q96QS0|Q96QS0_HUMAN	Putative matrix cell adhesion molecule-3 OS=Homo sapiens PE=2 SV=1	36	HUMAN	1.18485	0.938995	0.948355	0.916601	1.03959
328	2.02	2.02	6.8	tr|Q59EN5|Q59EN5_HUMAN	Prosaposin variant (Fragment) OS=Homo sapiens PE=2 SV=1	2	HUMAN	1.04848	1.0597	0.587673	1.14725	1.09398
329	2.02	2.02	5.1	tr|A8K6C1|A8K6C1_HUMAN	cDNA FLJ76868, highly similar to Homo sapiens cholesteryl ester transfer protein, plasma (CETP), mRNA OS=Homo sapiens PE=2 SV=1	1	HUMAN	1.43709	0.945031	0.877344	1.02105	0.990156
330	2.01	82.42	75.9	tr|Q7Z379|Q7Z379_HUMAN	Putative uncharacterized protein DKFZp686K04218 (Fragment) OS=Homo sapiens GN=DKFZp686K04218 PE=2 SV=1	307	HUMAN	1.08872	1.05812	0.819913	0.952736	1.13967
331	2.01	28.26	60.3	tr|Q7Z2U7|Q7Z2U7_HUMAN	Uncharacterized protein OS=Homo sapiens PE=2 SV=1	117	HUMAN	1.28541	0.976782	0.914311	0.994649	1.07872
332	2.01	6.42	48.7	tr|A0A0J9YX35|A0A0J9YX35_HUMAN	Immunoglobulin heavy variable 3-64D (Fragment) OS=Homo sapiens GN=IGHV3-64D PE=1 SV=1	73	HUMAN	1.19396	1.02501	0.889738	0.919467	1.11193
333	2.01	4.91	35.8	tr|A0A1L2BU39|A0A1L2BU39_HUMAN	Anti-staphylococcal enterotoxin E heavy chain variable region (Fragment) OS=Homo sapiens PE=2 SV=1	7	HUMAN	0.597064	1.06803	0.749256	1.01692	1.23401
334	2.01	4.08	32.5	tr|A2NB44|A2NB44_HUMAN	Cold agglutinin FS-2 H-chain (Fragment) OS=Homo sapiens GN=IGH@ PE=2 SV=1	16	HUMAN	1.1221	1.05993	0.9861	0.923599	1.02414
335	2.01	4.05	43.3	sp|A0A0C4DH68|KV224_HUMAN	Immunoglobulin kappa variable 2-24 OS=Homo sapiens GN=IGKV2-24 PE=3 SV=1	4	HUMAN	0.982632	0.960326	0.760066	1.05564	1.29344
338	2.01	2.01	6.1	sp|P13473|LAMP2_HUMAN	Lysosome-associated membrane glycoprotein 2 OS=Homo sapiens GN=LAMP2 PE=1 SV=2	1	HUMAN	1.19578	1.01665	1.03267	1.06891	0.709814
339	2.01	2.01	7.8	tr|A8K4C2|A8K4C2_HUMAN	Sulfhydryl oxidase OS=Homo sapiens PE=2 SV=1	1	HUMAN	0.779476	0.661386	0.772773	0.931786	0.743231
340	2.01	2.01	3	sp|P27487|DPP4_HUMAN	Dipeptidyl peptidase 4 OS=Homo sapiens GN=DPP4 PE=1 SV=2	1	HUMAN	1.18591	0.931766	1.25066	1.00577	1.01217
341	2.01	2.01	19.4	sp|P05109|S10A8_HUMAN	Protein S100-A8 OS=Homo sapiens GN=S100A8 PE=1 SV=1	1	HUMAN	1.07459	1.08082	0.91598	0.955203	0.977232
342	2	401.79	95.9	tr|Q53H26|Q53H26_HUMAN	Transferrin variant (Fragment) OS=Homo sapiens PE=2 SV=1	2462	HUMAN	0.900597	1.00885	0.925363	1.10053	1.18897
343	2	398.04	95.9	sp|P02787|TRFE_HUMAN	Serotransferrin OS=Homo sapiens GN=TF PE=1 SV=3	2742	HUMAN	0.884457	1.0426	0.988823	1.08125	1.09593
344	2	285.99	57.9	sp|P98160|PGBM_HUMAN	Basement membrane-specific heparan sulfate proteoglycan core protein OS=Homo sapiens GN=HSPG2 PE=1 SV=4	295	HUMAN	1.02225	0.966432	1.13623	1.06876	0.952427
345	2	161.52	91.1	tr|F6KPG5|F6KPG5_HUMAN	Albumin (Fragment) OS=Homo sapiens PE=2 SV=1	506	HUMAN	1.03923	0.809873	0.895609	1.06459	1.07508
346	2	107.09	63.9	sp|P08603|CFAH_HUMAN	Complement factor H OS=Homo sapiens GN=CFH PE=1 SV=4	112	HUMAN	1.10704	1.11379	0.823082	0.831274	0.980724
347	2	92.98	74.4	tr|Q6P089|Q6P089_HUMAN	IGH@ protein OS=Homo sapiens GN=IGH@ PE=2 SV=1	367	HUMAN	1.07892	1.04548	0.768949	0.962184	1.04472
348	2	67.46	53.2	tr|A8K8Z4|A8K8Z4_HUMAN	cDNA FLJ78071, highly similar to Human MHC class III complement component C6 mRNA OS=Homo sapiens PE=2 SV=1	58	HUMAN	1.15714	0.844018	1.03471	1.19845	0.707822
349	2	61.42	70.6	sp|P02765|FETUA_HUMAN	Alpha-2-HS-glycoprotein OS=Homo sapiens GN=AHSG PE=1 SV=1	316	HUMAN	0.92269	1.10225	0.961997	1.04356	0.988662
351	2	52.59	68.9	tr|Q9UNU2|Q9UNU2_HUMAN	Complement protein C4B frameshift mutant (Fragment) OS=Homo sapiens GN=C4B PE=4 SV=1	171	HUMAN	1.17261	0.966112	1.28295	0.820005	0.996599
352	2	46.89	31	tr|B4DZ36|B4DZ36_HUMAN	cDNA FLJ58441, highly similar to Attractin OS=Homo sapiens PE=2 SV=1	30	HUMAN	1.11422	1.00403	1.13795	0.779287	1.46732
353	2	44.52	52.3	sp|P08697|A2AP_HUMAN	Alpha-2-antiplasmin OS=Homo sapiens GN=SERPINF2 PE=1 SV=3	98	HUMAN	0.81117	0.98914	0.888231	1.00196	1.18934
354	2	38.16	56.4	tr|Q6P5S8|Q6P5S8_HUMAN	IGK@ protein OS=Homo sapiens GN=IGK@ PE=1 SV=1	341	HUMAN	1.12227	1.12474	0.79367	0.849896	1.21856
355	2	33.2	66.1	tr|Q86TT1|Q86TT1_HUMAN	Full-length cDNA clone CS0DD006YL02 of Neuroblastoma of Homo sapiens (human) OS=Homo sapiens PE=2 SV=1	28	HUMAN	0.880815	1.22689	1.18197	0.841442	1.09723
356	2	25.56	59.9	sp|P02750|A2GL_HUMAN	Leucine-rich alpha-2-glycoprotein OS=Homo sapiens GN=LRG1 PE=1 SV=2	33	HUMAN	0.971605	1.34499	0.725497	1.03262	0.885132
358	2	22.86	47.9	tr|Q5CZ94|Q5CZ94_HUMAN	Putative uncharacterized protein DKFZp781M0386 OS=Homo sapiens GN=DKFZp781M0386 PE=2 SV=1	92	HUMAN	1.17611	0.982991	0.886903	1.06461	1.25749
359	2	22.7	44.4	tr|S6BAR0|S6BAR0_HUMAN	IgG L chain OS=Homo sapiens PE=2 SV=1	92	HUMAN	1.2317	0.944959	0.777201	0.939662	1.27481
360	2	22	70.8	tr|B2R582|B2R582_HUMAN	cDNA, FLJ92374, highly similar to Homo sapiens C-type lectin domain family 3, member B (CLEC3B), mRNA OS=Homo sapiens PE=2 SV=1	24	HUMAN	1.01872	1.00252	1.05672	0.967579	1.07526
362	2	12.02	45.8	tr|A2NYQ9|A2NYQ9_HUMAN	Anti-folate binding protein (Fragment) OS=Homo sapiens GN=HuVH8B VH PE=2 SV=1	28	HUMAN	0.846176	1.109	1.0446	1.12237	1.08133
364	2	10.52	61.1	tr|Q9UL70|Q9UL70_HUMAN	Myosin-reactive immunoglobulin light chain variable region (Fragment) OS=Homo sapiens PE=2 SV=1	67	HUMAN	0.945571	1.12948	0.82293	0.911435	1.30158
365	2	10	50	tr|A2N7P4|A2N7P4_HUMAN	Immunoglobulin mu-chain D-J4-region (Fragment) OS=Homo sapiens GN=IGHM PE=4 SV=1	39	HUMAN	0.976586	1.07298	0.981176	1.03186	1.01653
366	2	10	51.3	sp|P01743|HV146_HUMAN	Immunoglobulin heavy variable 1-46 OS=Homo sapiens GN=IGHV1-46 PE=1 SV=2	39	HUMAN	1.14572	1.00285	0.948314	1.01477	1.04249
367	2	9.68	40	tr|B1N7B9|B1N7B9_HUMAN	Cryocrystalglobulin CC2 lambda light chain variable region (Fragment) OS=Homo sapiens PE=2 SV=1	9	HUMAN	1.17171	1.02548	0.801101	0.980725	1.05068
368	2	8.73	59.5	sp|A0A0C4DH25|KVD20_HUMAN	Immunoglobulin kappa variable 3D-20 OS=Homo sapiens GN=IGKV3D-20 PE=3 SV=1	57	HUMAN	1.31837	0.77296	1.1334	0.921145	1.1131
369	2	8.49	51.3	sp|P04430|KV116_HUMAN	Immunoglobulin kappa variable 1-16 OS=Homo sapiens GN=IGKV1-16 PE=1 SV=2	63	HUMAN	1.01571	1.16359	0.912408	0.934246	1.27024
370	2	8.44	49.2	sp|P01615|KVD28_HUMAN	Immunoglobulin kappa variable 2D-28 OS=Homo sapiens GN=IGKV2D-28 PE=1 SV=2	15	HUMAN	1.01254	1.02631	0.971434	1.04262	0.907137
373	2	7.4	47	sp|A0A087WSY6|KVD15_HUMAN	Immunoglobulin kappa variable 3D-15 OS=Homo sapiens GN=IGKV3D-15 PE=3 SV=6	15	HUMAN	1.29832	1.10695	0.908955	0.729267	1.2421
374	2	7.34	70.9	tr|A2NXP9|A2NXP9_HUMAN	K light chain variable region (Fragment) OS=Homo sapiens PE=2 SV=1	46	HUMAN	0.83462	1.11397	0.894379	0.953136	1.20519
375	2	7.33	56	tr|A0A0X9T7V9|A0A0X9T7V9_HUMAN	GCT-A4 light chain variable region (Fragment) OS=Homo sapiens PE=2 SV=1	35	HUMAN	1.20595	1.0019	1.11779	0.82547	1.14046
376	2	6.28	48.9	tr|A2J1N5|A2J1N5_HUMAN	Rheumatoid factor RF-ET6 (Fragment) OS=Homo sapiens PE=2 SV=1	17	HUMAN	0.942651	0.919839	1.06802	1.12685	0.77863
377	2	6.12	50	tr|A0A0X9UWK7|A0A0X9UWK7_HUMAN	MS-D4 heavy chain variable region (Fragment) OS=Homo sapiens PE=2 SV=1	34	HUMAN	1.17507	0.914558	0.956508	1.09904	0.99552
378	2	6.1	41	tr|A0A075B7D0|A0A075B7D0_HUMAN	Immunoglobulin heavy variable 1/OR15-1 (non-functional) (Fragment) OS=Homo sapiens GN=IGHV1OR15-1 PE=1 SV=1	34	HUMAN	1.0536	0.781773	1.26222	1.15064	1.04349
379	2	6.08	35	tr|A0A068LKQ2|A0A068LKQ2_HUMAN	Ig heavy chain variable region (Fragment) OS=Homo sapiens PE=2 SV=1	24	HUMAN	1.21459	0.99001	1.05305	0.833328	0.958917
380	2	6.01	31.9	tr|A0A075B7F0|A0A075B7F0_HUMAN	Immunoglobulin heavy variable 3/OR16-10 (non-functional) (Fragment) OS=Homo sapiens GN=IGHV3OR16-10 PE=1 SV=1	14	HUMAN	1.12668	0.910696	0.920837	1.30425	0.860108
381	2	6	43.6	tr|A0A109PW50|A0A109PW50_HUMAN	IBM-B3 heavy chain variable region (Fragment) OS=Homo sapiens PE=2 SV=1	33	HUMAN	1.14211	0.957656	0.807127	1.06467	0.833053
382	2	6	50	tr|A0A109PS54|A0A109PS54_HUMAN	GCT-A8 light chain variable region (Fragment) OS=Homo sapiens PE=2 SV=1	17	HUMAN	1.63322	0.720903	1.71864	0.776106	0.756181
383	2	6	27.6	tr|A0A0X9TD88|A0A0X9TD88_HUMAN	GCT-A3 heavy chain variable region (Fragment) OS=Homo sapiens PE=2 SV=1	21	HUMAN	1.21016	1.10766	0.962561	0.936905	1.04219
384	2	5.55	53.8	tr|A0A109PSY4|A0A109PSY4_HUMAN	MS-A1 light chain variable region (Fragment) OS=Homo sapiens PE=2 SV=1	21	HUMAN	1.12432	0.985243	0.955336	0.85842	1.15569
385	2	4.37	48.2	tr|A0A0X9V9B3|A0A0X9V9B3_HUMAN	MS-F1 light chain variable region (Fragment) OS=Homo sapiens PE=2 SV=1	3	HUMAN	1.17457	1.03879	1.06804	0.938717	0.911937
386	2	4.18	10.8	sp|P05787|K2C8_HUMAN	Keratin, type II cytoskeletal 8 OS=Homo sapiens GN=KRT8 PE=1 SV=7	2	HUMAN	1.12434	0.871587	1.04001	1.05463	0.837744
388	2	4.04	40.3	tr|A0A1W6IYJ2|A0A1W6IYJ2_HUMAN	N90-VRC38.05 heavy chain variable region (Fragment) OS=Homo sapiens PE=2 SV=1	2	HUMAN	1.27547	1.31692	1.02127	0.922547	0.972546
389	2	4.01	29.4	tr|A0N5G7|A0N5G7_HUMAN	Rheumatoid factor D5 heavy chain (Fragment) OS=Homo sapiens GN=VH3 PE=2 SV=1	2	HUMAN	0.941254	1.0366	0.900968	1.19699	1.04479
390	2	4	29.3	tr|A2NYU8|A2NYU8_HUMAN	Heavy chain Fab (Fragment) OS=Homo sapiens PE=2 SV=1	4	HUMAN	1.02187	1.15778	1.11353	0.878296	0.762722
391	2	4	7.9	tr|V9HWB8|V9HWB8_HUMAN	Pyruvate kinase OS=Homo sapiens GN=HEL-S-30 PE=1 SV=1	3	HUMAN	1.02598	0.941955	1.33378	0.92913	0.770103
392	2	4	2.4	sp|Q92994|TF3B_HUMAN	Transcription factor IIIB 90 kDa subunit OS=Homo sapiens GN=BRF1 PE=1 SV=1	3	HUMAN	1.13039	0.916295	1.05748	0.982083	0.965919
394	2	4	17.3	sp|P81605|DCD_HUMAN	Dermcidin OS=Homo sapiens GN=DCD PE=1 SV=2	2	HUMAN	0.550365	0.968148	0.501713	1.9637	1.44355
395	2	4	3.1	sp|O00187|MASP2_HUMAN	Mannan-binding lectin serine protease 2 OS=Homo sapiens GN=MASP2 PE=1 SV=4	2	HUMAN	1.1998	1.06998	1.31954	0.715798	0.901407
396	2	3.64	6.8	sp|Q99784|NOE1_HUMAN	Noelin OS=Homo sapiens GN=OLFM1 PE=1 SV=4	2	HUMAN	0.641051	0.816122	0.515085	0.84856	1.07722
397	2	2.7	5	tr|E0D851|E0D851_HUMAN	Platelet glycoprotein Ib alpha OS=Homo sapiens GN=GP1BA PE=4 SV=1	2	HUMAN	1.01808	1.49027	1.16774	0.816401	0.803268
398	2	2.53	8.6	tr|M9MML0|M9MML0_HUMAN	Low affinity immunoglobulin gamma Fc region receptor III-A OS=Homo sapiens GN=FCGR3A PE=4 SV=2	2	HUMAN	0.873964	1.04683	0.741034	1.08782	0.935228
400	2	2.01	44.4	tr|A0A125U0V4|A0A125U0V4_HUMAN	GCT-A2 heavy chain variable region (Fragment) OS=Homo sapiens PE=2 SV=1	4	HUMAN	1.78023	0.844007	1.07401	0.671325	0.842227
401	2	2.01	4.9	tr|Q9NPR5|Q9NPR5_HUMAN	PTPRJ, protein tyrosine phosphatase receptor J, eta (Fragment) OS=Homo sapiens PE=2 SV=1	2	HUMAN	1.21214	0.944863	1.38911	0.831043	0.923772
402	2	2	9.5	tr|X4YN70|X4YN70_9MONO	Phosphoprotein OS=Human metapneumovirus GN=P PE=4 SV=1	1	9MONO	0.824283	0.996888	0.982876	0.828982	0.832361
405	2	2	2.9	tr|A0A087X0S5|A0A087X0S5_HUMAN	Collagen alpha-1(VI) chain OS=Homo sapiens GN=COL6A1 PE=1 SV=1	1	HUMAN	0.929768	0.970584	0.965006	1.18341	0.857525
406	2	2	0.8	tr|A0A087WVP1|A0A087WVP1_HUMAN	Protocadherin Fat 1 OS=Homo sapiens GN=FAT1 PE=1 SV=1	1	HUMAN	1.38406	0.919292	1.05493	0.907804	1.11638
407	2	2	3.2	tr|K4MKW0|K4MKW0_9HIV1	Envelope glycoprotein gp160 OS=Human immunodeficiency virus 1 GN=env PE=4 SV=1	1	9HIV1	0.715557	0.652946	0.686649	0.823678	0.868114
408	2	2	2.9	tr|D6NUX9|D6NUX9_9HIV1	Envelope glycoprotein gp160 (Fragment) OS=Human immunodeficiency virus 1 GN=env PE=4 SV=1	2	9HIV1	0.949341	0.949341	0.705265	1.04114	1.24544
409	2	2	3.7	tr|A0A0A1CQS6|A0A0A1CQS6_9HIV1	Envelope glycoprotein gp160 OS=Human immunodeficiency virus 1 GN=env PE=4 SV=1	1	9HIV1	1.21227	0.881561	1.36332	1.11626	0.558007
410	2	2	3.1	tr|A0A024R6B5|A0A024R6B5_HUMAN	Heat shock 70kDa protein 2, isoform CRA_a OS=Homo sapiens GN=HSPA2 PE=3 SV=1	1	HUMAN	1.01563	1.03147	1.51227	0.991761	0.662596
411	2	2	4.9	sp|Q9NUQ3|TXLNG_HUMAN	Gamma-taxilin OS=Homo sapiens GN=TXLNG PE=1 SV=2	1	HUMAN	0.376171	0.242631	0.323244	3.02506	0.970748
414	2	2	11.4	tr|Q7Z532|Q7Z532_HUMAN	Osteoglycin OG OS=Homo sapiens PE=2 SV=1	1	HUMAN	0.780526	1.06877	1.0228	1.29169	1.11678
415	2	2	3.8	tr|Q53GF8|Q53GF8_HUMAN	Isocitrate dehydrogenase [NAD] subunit, mitochondrial (Fragment) OS=Homo sapiens PE=2 SV=1	2	NAD	1.26964	0.802031	0.992223	0.706301	0.463672
416	2	2	1	tr|F8W883|F8W883_HUMAN	Unconventional myosin-XVI OS=Homo sapiens GN=MYO16 PE=1 SV=2	1	HUMAN	0.799488	0.590422	0.617205	1.55956	0.817877
417	2	2	9.8	tr|E7EX29|E7EX29_HUMAN	14-3-3 protein zeta/delta (Fragment) OS=Homo sapiens GN=YWHAZ PE=1 SV=1	1	HUMAN	0.546124	0.675719	1.20874	1.3238	1.39846
418	2	2	5.9	tr|B4DL49|B4DL49_HUMAN	cDNA FLJ58073, moderately similar to Cathepsin B (EC 3.4.22.1) OS=Homo sapiens PE=2 SV=1	2	HUMAN	1.19728	1.06941	1.02416	0.915083	0.71346
419	2	2	29.2	tr|A0A1W6IYK6|A0A1W6IYK6_HUMAN	N90-VRC38.09 light chain variable region (Fragment) OS=Homo sapiens PE=2 SV=1	4	HUMAN	0.914254	1.16394	0.891215	1.02908	0.985018
420	2	2	1.9	tr|A0A1B0GUN9|A0A1B0GUN9_HUMAN	Espin OS=Homo sapiens GN=ESPN PE=1 SV=1	1	HUMAN	1.04273	0.766716	1.40351	0.772138	0.830635
421	2	2	1.4	tr|A0A024R9Q1|A0A024R9Q1_HUMAN	Thrombospondin 1, isoform CRA_a OS=Homo sapiens GN=THBS1 PE=4 SV=1	1	HUMAN	1.21141	1.12285	0.905162	1.27246	0.680446
426	2	2	10	tr|W0GRD4|W0GRD4_9HIV1	Gp120 (Fragment) OS=Human immunodeficiency virus 1 GN=env PE=4 SV=1	1	9HIV1	0.37712	1.24084	4.46514	0.352419	0.48196
427	2	2	12.8	tr|U3KQE7|U3KQE7_HUMAN	Cathepsin S (Fragment) OS=Homo sapiens GN=CTSS PE=1 SV=1	1	HUMAN	1.00412	0.499849	0.792549	1.47053	1.08967
428	2	2	5.5	tr|Q9BTP0|Q9BTP0_HUMAN	Protein Wnt (Fragment) OS=Homo sapiens PE=2 SV=1	1	HUMAN	3.87804	0.42736	1.64817	0.34437	0.311406
429	2	2	8.5	tr|Q5ISS9|Q5ISS9_MACFA	Tyrosine 3-monooxygenase/tryptophan 5-monooxygenase activation protein theta isoform (Fragment) OS=Macaca fascicularis PE=2 SV=1	1	MACFA	1.38332	0.89473	1.53382	0.587495	0.965555
431	2	2	2	tr|D3YRW5|D3YRW5_HCMVO	Tegument protein UL25 OS=Human cytomegalovirus (strain Toledo) GN=UL25 PE=4 SV=1	1	HCMVO	1.11652	0.720604	1.19903	1.0502	0.879485
432	2	2	5	tr|A8K7G2|A8K7G2_HUMAN	cDNA FLJ75762, highly similar to Homo sapiens protease, serine, 25 (PRSS25), nuclear gene encodingmitochondrial protein, transcript variant 1, mRNA OS=Homo sapiens PE=2 SV=1	1	HUMAN	0.866692	0.940014	0.711467	1.13285	1.5597
433	2	2	19.4	tr|A0A1W6IYI8|A0A1W6IYI8_HUMAN	N90-VRC38.10 heavy chain variable region (Fragment) OS=Homo sapiens PE=2 SV=1	3	HUMAN	1.00266	0.9811	1.03374	1.12027	1.06382
434	2	2	48.6	tr|A0A1U9WZ84|A0A1U9WZ84_HUMAN	Insulin-like growth factor I (Fragment) OS=Homo sapiens PE=3 SV=1	3	HUMAN	0.819991	1.0436	1.0172	1.10051	1.06172
435	2	2	17	tr|A0A125U0U8|A0A125U0U8_HUMAN	MS-C3 light chain variable region (Fragment) OS=Homo sapiens PE=2 SV=1	5	HUMAN	1.13602	0.910637	1.32176	1.11205	0.924838
436	2	2	13.8	tr|A0A0A0UY67|A0A0A0UY67_9HIV1	Protein Vpu OS=Human immunodeficiency virus 1 GN=vpu PE=3 SV=1	1	9HIV1	0.409922	0.578031	0.91388	0.7263	3.21969
437	2	2	1.4	sp|Q9UN71|PCDGG_HUMAN	Protocadherin gamma-B4 OS=Homo sapiens GN=PCDHGB4 PE=2 SV=1	1	HUMAN	0.837074	0.781743	0.765504	1.07204	0.739806
442	2	2	2.7	tr|Q96CG0|Q96CG0_HUMAN	ENG protein OS=Homo sapiens GN=ENG PE=2 SV=1	1	HUMAN	0.924396	0.942791	1.18785	0.996776	0.839814
443	2	2	2.7	tr|Q8N6N5|Q8N6N5_HUMAN	Tubulin beta chain OS=Homo sapiens GN=TUBB2C PE=2 SV=1	1	HUMAN	1.42197	0.940206	1.07686	0.725062	0.900818
444	2	2	10.7	tr|Q8N294|Q8N294_HUMAN	cDNA FLJ33633 fis, clone BRAMY2022786, highly similar to Homo sapiens dickkopf-3 (DKK-3) mRNA OS=Homo sapiens PE=2 SV=1	1	HUMAN	1.1855	0.945793	0.76619	0.919949	1.25094
445	2	2	90	tr|Q7M4S4|Q7M4S4_HUMAN	Granulocyte inhibitory protein OS=Homo sapiens PE=1 SV=1	6	HUMAN	1.36354	0.89257	0.784578	1.09151	0.858346
446	2	2	5.8	tr|Q6FGX5|Q6FGX5_HUMAN	TIMP metallopeptidase inhibitor 1, isoform CRA_a OS=Homo sapiens GN=TIMP1 PE=2 SV=1	1	HUMAN	0.908709	0.997399	1.05029	0.879448	0.986313
447	2	2	6	tr|Q658W9|Q658W9_HUMAN	Putative uncharacterized protein DKFZp666J2410 (Fragment) OS=Homo sapiens GN=DKFZp666J2410 PE=2 SV=1	1	HUMAN	0.725183	1.00024	0.94252	1.05035	1.06979
448	2	2	0.9	tr|Q4QQH1|Q4QQH1_HUMAN	SLIT and NTRK-like family, member 5 OS=Homo sapiens GN=SLITRK5 PE=2 SV=1	1	HUMAN	0.757691	1.55508	2.43431	0.674496	0.513942
450	2	2	22.2	tr|H3BUH4|H3BUH4_HUMAN	Protein NDRG4 OS=Homo sapiens GN=NDRG4 PE=4 SV=1	1	HUMAN	3.15259	0.656999	1.60939	0.50662	0.473518
451	2	2	9.5	tr|D6P2P6|D6P2P6_9HIV1	Protein Vpr OS=Human immunodeficiency virus 1 GN=vpr PE=4 SV=1	1	9HIV1	0.72089	1.31642	3.5307	0.430299	0.498279
452	2	2	4.3	tr|B4DMB3|B4DMB3_HUMAN	cDNA FLJ51246 OS=Homo sapiens PE=2 SV=1	1	HUMAN	0.54659	1.00048	1.52138	0.885038	0.971454
453	2	2	1.9	tr|B4DEA7|B4DEA7_HUMAN	cDNA FLJ58131, highly similar to Secretogranin-1 OS=Homo sapiens PE=2 SV=1	1	HUMAN	1.08004	1.41313	1.02043	0.76532	0.834011
454	2	2	7.9	tr|A4D1T1|A4D1T1_HUMAN	LOC389562 OS=Homo sapiens GN=LOC389562 PE=4 SV=1	1	HUMAN	1.53965	0.688376	1.60062	0.650654	0.619554
455	2	2	3.5	tr|A0A0S3QMR9|A0A0S3QMR9_9HIV1	Protein Nef OS=Human immunodeficiency virus 1 GN=nef PE=3 SV=1	1	9HIV1	0.810356	0.937258	0.893985	1.33052	1.14576
457	2	2	2.4	sp|P04066|FUCO_HUMAN	Tissue alpha-L-fucosidase OS=Homo sapiens GN=FUCA1 PE=1 SV=4	1	HUMAN	1.25237	1.0833	0.925249	1.08781	0.794502
459	1.85	2	5.9	sp|P13727|PRG2_HUMAN	Bone marrow proteoglycan OS=Homo sapiens GN=PRG2 PE=1 SV=2	1	HUMAN	1.94123	0.859382	0.997015	0.736114	0.543156
460	1.8	2	5.6	tr|B4DWN1|B4DWN1_HUMAN	cDNA FLJ52285, highly similar to Vesicular integral-membrane protein VIP36 OS=Homo sapiens PE=2 SV=1	1	HUMAN	0.943218	0.873703	0.871628	1.0348	0.853707
461	1.6	1.8	2.1	tr|M1VRM8|M1VRM8_HUMAN	Tyrosine-protein kinase receptor OS=Homo sapiens GN=SDC4-ROS1_S2;R32 PE=2 SV=1	1	HUMAN	1.1063	0.970337	0.850193	1.32292	0.99888
462	1.58	1.82	10.3	tr|A0A0U1RQQ4|A0A0U1RQQ4_HUMAN	Endothelial protein C receptor (Fragment) OS=Homo sapiens GN=PROCR PE=1 SV=1	1	HUMAN	1.22453	0.953054	0.926972	0.967504	1.12498
463	1.55	1.74	6.1	tr|G9I2K8|G9I2K8_HUMAN	MHC Class I antigen (Fragment) OS=Homo sapiens GN=HLA-B PE=3 SV=1	1	HUMAN	0.67706	0.995548	0.884578	1.18499	1.16874
464	1.52	10.17	50.8	tr|Q0ZCI2|Q0ZCI2_HUMAN	Immunglobulin heavy chain variable region (Fragment) OS=Homo sapiens PE=4 SV=1	14	HUMAN	0.817703	0.827189	1.44333	0.970941	0.92793
465	1.52	1.72	26.9	tr|K7EJ44|K7EJ44_HUMAN	Profilin OS=Homo sapiens GN=PFN1 PE=1 SV=1	1	HUMAN	0.868121	0.870031	0.769677	0.967435	1.55524
466	1.5	1.7	2.6	tr|B3KX75|B3KX75_HUMAN	cDNA FLJ44930 fis, clone BRAMY3015549, highly similar to Neural cell adhesion molecule L1-like protein (Fragment) OS=Homo sapiens PE=2 SV=1	1	HUMAN	0.876415	0.995344	1.15853	0.955555	1.08886
467	1.49	3.83	26.3	tr|A2MYD6|A2MYD6_HUMAN	V1-2 protein (Fragment) OS=Homo sapiens GN=V1-2 PE=4 SV=1	4	HUMAN	0.840213	0.94087	0.854748	1.00834	1.1074
469	1.46	1.66	3.9	tr|Q8N4S1|Q8N4S1_HUMAN	Proliferation-inducing protein 33 OS=Homo sapiens GN=SPARCL1 PE=2 SV=1	1	HUMAN	1.11932	0.925789	1.05888	0.912245	0.821245
470	1.44	59.86	65.1	tr|Q6N041|Q6N041_HUMAN	Putative uncharacterized protein DKFZp686O16217 (Fragment) OS=Homo sapiens GN=DKFZp686O16217 PE=2 SV=1	262	HUMAN	1.09427	0.880123	1.15052	0.847404	0.960661
471	1.43	9.14	30.5	tr|Q9UL88|Q9UL88_HUMAN	Myosin-reactive immunoglobulin heavy chain variable region (Fragment) OS=Homo sapiens PE=2 SV=1	19	HUMAN	1.73119	0.922897	0.913895	1.02711	0.853476
472	1.42	1.62	2.7	tr|A0A024R8H7|A0A024R8H7_HUMAN	F-box and WD-40 domain protein 5, isoform CRA_a OS=Homo sapiens GN=FBXW5 PE=4 SV=1	1	HUMAN	0.862273	0.791739	0.94281	1.17347	0.995495
473	1.41	9.89	48.4	sp|P0DJI8|SAA1_HUMAN	Serum amyloid A-1 protein OS=Homo sapiens GN=SAA1 PE=1 SV=1	6	HUMAN	1.25374	0.852294	1.1295	0.974032	1.04938
474	1.33	11.25	54.6	tr|Q0ZCH0|Q0ZCH0_HUMAN	Immunglobulin heavy chain variable region (Fragment) OS=Homo sapiens PE=4 SV=1	17	HUMAN	1.27146	0.770248	1.00292	0.864463	1.06828

## Sheet: 108 selected proteins
				EMS			control
	N	Accession #	Name	113	114	115	119	121	FC	P
1	2	tr|A0A0K0K1H8|A0A0K0K1H8_HUMAN	Epididymis secretory sperm binding protein Li 71p OS=Homo sapiens GN=HEL-S-71p PE=2 SV=1	0.866485	0.998278	0.906084	1.09489	1.14879	0.823305	0.035409
2	5	tr|E9KL23|E9KL23_HUMAN	Epididymis secretory sperm binding protein Li 44a OS=Homo sapiens GN=SERPINA1 PE=2 SV=1	0.648913	0.944429	0.816009	1.05611	1.08122	0.751516
3	9	tr|A0A024R3E3|A0A024R3E3_HUMAN	Apolipoprotein A-I, isoform CRA_a OS=Homo sapiens GN=APOA1 PE=3 SV=1	0.668321	0.982097	0.80927	1.13387	1.06604	0.74539
4	10	sp|P02768|ALBU_HUMAN	Serum albumin OS=Homo sapiens GN=ALB PE=1 SV=2	0.85091	0.866482	0.681494	1.01029	1.20395	0.722261
5	11	tr|V9HWI6|V9HWI6_HUMAN	Epididymis secretory protein Li 51 OS=Homo sapiens GN=HEL-S-51 PE=2 SV=1	0.788815	0.998403	0.835749	1.04802	1.09085	0.817555
6	32	sp|P43652|AFAM_HUMAN	Afamin OS=Homo sapiens GN=AFM PE=1 SV=1	0.799169	0.876848	0.789019	1.21442	0.881883	0.783932
7	33	tr|V9HW68|V9HW68_HUMAN	Epididymis luminal protein 214 OS=Homo sapiens GN=HEL-214 PE=2 SV=1	1.44673	0.896396	1.37526	0.801201	0.818562	1.53043
8	36	tr|B2R950|B2R950_HUMAN	cDNA, FLJ94213, highly similar to Homo sapiens pregnancy-zone protein (PZP), mRNA OS=Homo sapiens PE=2 SV=1	1.09074	0.942177	0.889604	0.793183	0.78413	1.23523
9	40	tr|V9GYM3|V9GYM3_HUMAN	Apolipoprotein A-II OS=Homo sapiens GN=APOA2 PE=1 SV=1	0.709641	1.00585	0.740795	1.05027	1.11272	0.757065
10	47	tr|A0A0G2JPA8|A0A0G2JPA8_HUMAN	Alpha-2-antiplasmin OS=Homo sapiens GN=SERPINF2 PE=1 SV=1	0.912981	1.07294	0.802511	0.806984	1.68253	0.746712
11	51	tr|Q6GMX0|Q6GMX0_HUMAN	Uncharacterized protein OS=Homo sapiens PE=1 SV=1	0.836147	1.16843	0.664068	0.886148	1.44277	0.763915
12	90	sp|P0DOX3|IGD_HUMAN	Immunoglobulin delta heavy chain OS=Homo sapiens PE=1 SV=1	0.929508	0.814156	0.683653	0.938618	1.23541	0.744339
13	91	sp|P23142|FBLN1_HUMAN	Fibulin-1 OS=Homo sapiens GN=FBLN1 PE=1 SV=4	1.21501	1.05706	1.30492	0.904212	0.846134	1.3624	0.0456028
14	93	sp|P35908|K22E_HUMAN	Keratin, type II cytoskeletal 2 epidermal OS=Homo sapiens GN=KRT2 PE=1 SV=2	0.974066	1.08394	0.883185	1.25596	1.11121	0.828327
15	96	tr|Q68CK4|Q68CK4_HUMAN	Leucine-rich alpha-2-glycoprotein OS=Homo sapiens GN=HMFT1766 PE=2 SV=1	0.712416	0.608332	1.3699	1.0335	1.14015	0.825232
16	106	tr|B4E1B2|B4E1B2_HUMAN	cDNA FLJ53691, highly similar to Serotransferrin OS=Homo sapiens PE=2 SV=1	1.03518	0.827111	0.811998	1.20423	1.23394	0.73123	0.0394859
17	107	tr|D9YZU5|D9YZU5_HUMAN	Beta-globin OS=Homo sapiens GN=HBB PE=3 SV=1	2.08366	0.579882	0.752826	0.934104	0.633641	1.45277
18	131	tr|A0A140TA52|A0A140TA52_HUMAN	Tenascin-X OS=Homo sapiens GN=TNXB PE=1 SV=1	1.47097	0.94186	1.16236	0.917736	0.884639	1.3224
19	132	tr|A0A096LPE2|A0A096LPE2_HUMAN	SAA2-SAA4 readthrough OS=Homo sapiens GN=SAA2-SAA4 PE=4 SV=1	0.863894	0.90873	0.93767	1.09308	1.10172	0.823244	0.0060999
20	136	tr|Q6GMW4|Q6GMW4_HUMAN	IGL@ protein OS=Homo sapiens GN=IGL@ PE=2 SV=1	1.05906	0.851587	0.769828	1.01765	1.24725	0.78899
21	139	tr|K7ERI9|K7ERI9_HUMAN	Apolipoprotein C-I (Fragment) OS=Homo sapiens GN=APOC1 PE=1 SV=1	0.699001	0.849287	0.917859	1.05878	1.39688	0.669513
22	140	sp|Q15166|PON3_HUMAN	Serum paraoxonase/lactonase 3 OS=Homo sapiens GN=PON3 PE=1 SV=3	1.43279	0.94464	0.966849	0.949655	0.872571	1.22352
23	144	tr|Q6MZX7|Q6MZX7_HUMAN	Putative uncharacterized protein DKFZp686M24218 OS=Homo sapiens GN=DKFZp686M24218 PE=2 SV=1	0.86193	1.7829	0.799785	0.752896	0.904078	1.38591
24	152	tr|U6A216|U6A216_HUMAN	Mutant hemoglobin alpha 1 globin chain (Fragment) OS=Homo sapiens GN=HBA1 PE=3 SV=1	1.92808	0.639159	0.819242	0.972139	0.676179	1.36967
25	162	tr|D3DNN4|D3DNN4_HUMAN	Carboxylic ester hydrolase OS=Homo sapiens GN=BCHE PE=3 SV=1	1.23583	1.02017	1.11138	0.944419	0.730003	1.34071
26	168	sp|P0DP01|HV108_HUMAN	Immunoglobulin heavy variable 1-8 OS=Homo sapiens GN=IGHV1-8 PE=3 SV=1	1.43797	1.05446	1.21408	0.968041	0.712658	1.47023
27	186	sp|P09172|DOPO_HUMAN	Dopamine beta-hydroxylase OS=Homo sapiens GN=DBH PE=1 SV=3	0.870777	0.84535	0.967259	1.28683	0.941397	0.802845
28	196	tr|B4DUV1|B4DUV1_HUMAN	Fibulin-1 OS=Homo sapiens PE=2 SV=1	0.86326	1.09176	1.26813	0.944838	0.844354	1.20097
29	197	tr|A0N071|A0N071_HUMAN	Delta globin OS=Homo sapiens GN=HBD PE=3 SV=1	1.69653	0.822649	0.935977	0.857597	0.715597	1.46418
30	198	sp|A0A0A0MT36|KVD21_HUMAN	Immunoglobulin kappa variable 6D-21 OS=Homo sapiens GN=IGKV6D-21 PE=3 SV=1	0.773515	0.778388	0.862469	1.21612	1.25418	0.651574	0.00170241
31	200	tr|Q5NKV8|Q5NKV8_HUMAN	Intercellular adhesion molecule 1 OS=Homo sapiens GN=ICAM1 PE=2 SV=1	1.23862	0.906422	1.30662	0.876076	0.999566	1.22684
32	222	tr|D6RF35|D6RF35_HUMAN	Vitamin D-binding protein OS=Homo sapiens GN=GC PE=1 SV=1	0.654595	0.913291	0.942813	1.05049	1.06188	0.792377
33	224	tr|H0YDW7|H0YDW7_HUMAN	CD44 antigen (Fragment) OS=Homo sapiens GN=CD44 PE=1 SV=1	1.23655	0.93978	1.18202	0.860517	0.850624	1.30843
34	226	tr|Q569I7|Q569I7_HUMAN	Uncharacterized protein OS=Homo sapiens PE=2 SV=1	0.924492	0.553771	1.05836	0.824832	1.28523	0.801437
35	227	tr|A0A0X9UWM4|A0A0X9UWM4_HUMAN	IBM-A3 heavy chain variable region (Fragment) OS=Homo sapiens PE=2 SV=1	1.78376	1.01175	1.09666	0.779683	0.912038	1.53381
36	229	tr|E9PG40|E9PG40_HUMAN	Amyloid beta A4 protein OS=Homo sapiens GN=APP PE=1 SV=1	1.71262	0.980476	0.942627	0.867272	1.08597	1.24092
37	230	tr|Q06AH7|Q06AH7_HUMAN	Transferrin OS=Homo sapiens GN=TF PE=2 SV=1	0.846194	1.01459	0.904073	1.12078	1.17071	0.804382	0.0432837
38	231	tr|A0A024R6I7|A0A024R6I7_HUMAN	Alpha-1-antitrypsin OS=Homo sapiens GN=SERPINA1 PE=1 SV=1	0.81319	1.79016	0.756267	0.88223	0.854012	1.28999
39	235	tr|S6C4S4|S6C4S4_HUMAN	IgG H chain OS=Homo sapiens PE=2 SV=1	1.72058	1.03544	1.17447	0.752925	0.917928	1.56826
40	238	sp|P13647|K2C5_HUMAN	Keratin, type II cytoskeletal 5 OS=Homo sapiens GN=KRT5 PE=1 SV=3	1.1933	1.0507	1.26752	0.824093	1.0118	1.27514
41	242	tr|A2JA19|A2JA19_HUMAN	Anti-mucin1 light chain variable region (Fragment) OS=Homo sapiens PE=2 SV=1	1.24673	0.997008	1.03154	0.934173	0.863234	1.21482
42	253	sp|Q9HCB6|SPON1_HUMAN	Spondin-1 OS=Homo sapiens GN=SPON1 PE=1 SV=2	0.920609	0.791816	1.01957	1.36756	1.08052	0.743983
43	258	tr|A0A024QZL1|A0A024QZL1_HUMAN	Proteoglycan 1, secretory granule, isoform CRA_a OS=Homo sapiens GN=PRG1 PE=4 SV=1	1.14134	0.850984	1.62595	1.00541	0.96352	1.22513
44	263	tr|E9PJ29|E9PJ29_HUMAN	Out at first protein homolog OS=Homo sapiens GN=OAF PE=1 SV=1	1.46041	0.616149	1.22573	0.924734	0.444258	1.60814
45	266	tr|A0A0J9YVU5|A0A0J9YVU5_HUMAN	Immunoglobulin heavy variable 2-70 (Fragment) OS=Homo sapiens GN=IGHV2-70 PE=4 SV=1	0.78363	1.23202	1.56021	0.949211	0.996542	1.22518
46	269	tr|A0A087X0K0|A0A087X0K0_HUMAN	Collagen alpha-1(XV) chain OS=Homo sapiens GN=COL15A1 PE=1 SV=1	0.997767	1.00804	1.14454	0.861672	0.849799	1.22715
47	273	tr|A0A024RAG6|A0A024RAG6_HUMAN	Complement component 1, q subcomponent, A chain, isoform CRA_a OS=Homo sapiens GN=C1QA PE=4 SV=1	0.922467	1.21443	1.11222	0.997924	0.71731	1.26284
48	278	sp|P02462|CO4A1_HUMAN	Collagen alpha-1(IV) chain OS=Homo sapiens GN=COL4A1 PE=1 SV=3	1.24887	0.61282	1.01058	1.07802	1.27522	0.813706
49	280	tr|B4E367|B4E367_HUMAN	cDNA FLJ61564, highly similar to Plexin domain-containing protein 2 OS=Homo sapiens PE=2 SV=1	1.17063	0.580518	1.00335	1.70561	0.69442	0.765129
50	283	sp|P20851|C4BPB_HUMAN	C4b-binding protein beta chain OS=Homo sapiens GN=C4BPB PE=1 SV=1	1.13172	1.16737	1.02873	0.811894	0.882061	1.30968	0.021841
51	295	tr|A0A1W6IYJ0|A0A1W6IYJ0_HUMAN	N90-VRC38.03 heavy chain variable region (Fragment) OS=Homo sapiens PE=2 SV=1	1.03437	1.05361	0.805875	1.41998	1.16201	0.747189
52	298	tr|V9HWP2|V9HWP2_HUMAN	Epididymis luminal protein 35 OS=Homo sapiens GN=HEL-S-125m PE=2 SV=1	1.11219	0.986848	1.3006	0.931461	0.851606	1.27108
53	299	tr|A0A1B1CYC5|A0A1B1CYC5_HUMAN	Vitamin D binding protein (Fragment) OS=Homo sapiens GN=Gc PE=4 SV=1	0.436391	1.20933	0.600823	1.08557	1.50729	0.577622
54	301	tr|Q5NV83|Q5NV83_HUMAN	V3-3 protein (Fragment) OS=Homo sapiens GN=V3-3 PE=4 SV=1	1.03009	0.957779	0.68223	0.996614	1.27196	0.784665
55	302	sp|Q15485|FCN2_HUMAN	Ficolin-2 OS=Homo sapiens GN=FCN2 PE=1 SV=2	1.51134	0.832297	0.968772	1.04086	0.78998	1.20615
56	306	tr|B4DI57|B4DI57_HUMAN	cDNA FLJ54111, highly similar to Serotransferrin OS=Homo sapiens PE=2 SV=1	0.900597	1.00885	0.925363	1.10053	1.18897	0.825453	0.0336327
57	309	tr|D3DNU8|D3DNU8_HUMAN	Kininogen 1, isoform CRA_a OS=Homo sapiens GN=KNG1 PE=4 SV=1	0.726764	1.02009	0.82713	1.09494	0.984256	0.825311
58	312	tr|A1EAI1|A1EAI1_9HIV1	Envelope glycoprotein gp160 OS=Human immunodeficiency virus 1 GN=env PE=4 SV=1	0.60868	0.745572	0.577211	1.88965	0.774119	0.483392
59	319	sp|P19021|AMD_HUMAN	Peptidyl-glycine alpha-amidating monooxygenase OS=Homo sapiens GN=PAM PE=1 SV=2	1.35297	0.938829	1.0771	0.957094	0.788513	1.28662
60	322	tr|B4DMA2|B4DMA2_HUMAN	cDNA FLJ54023, highly similar to Heat shock protein HSP 90-beta OS=Homo sapiens PE=2 SV=1	1.06383	1.1266	1.10862	0.916489	0.835426	1.2554	0.0102494
61	328	tr|Q59EN5|Q59EN5_HUMAN	Prosaposin variant (Fragment) OS=Homo sapiens PE=2 SV=1	1.04848	1.0597	0.587673	1.14725	1.09398	0.801896
62	333	tr|A0A1L2BU39|A0A1L2BU39_HUMAN	Anti-staphylococcal enterotoxin E heavy chain variable region (Fragment) OS=Homo sapiens PE=2 SV=1	0.597064	1.06803	0.749256	1.01692	1.23401	0.715066
63	335	sp|A0A0C4DH68|KV224_HUMAN	Immunoglobulin kappa variable 2-24 OS=Homo sapiens GN=IGKV2-24 PE=3 SV=1	0.982632	0.960326	0.760066	1.05564	1.29344	0.767116
64	338	sp|P13473|LAMP2_HUMAN	Lysosome-associated membrane glycoprotein 2 OS=Homo sapiens GN=LAMP2 PE=1 SV=2	1.19578	1.01665	1.03267	1.06891	0.709814	1.21627
65	342	tr|Q53H26|Q53H26_HUMAN	Transferrin variant (Fragment) OS=Homo sapiens PE=2 SV=1	0.900597	1.00885	0.925363	1.10053	1.18897	0.825453	0.0336327
66	351	tr|Q9UNU2|Q9UNU2_HUMAN	Complement protein C4B frameshift mutant (Fragment) OS=Homo sapiens GN=C4B PE=4 SV=1	1.17261	0.966112	1.28295	0.820005	0.996599	1.2557
67	353	sp|P08697|A2AP_HUMAN	Alpha-2-antiplasmin OS=Homo sapiens GN=SERPINF2 PE=1 SV=3	0.81117	0.98914	0.888231	1.00196	1.18934	0.817946
68	379	tr|A0A068LKQ2|A0A068LKQ2_HUMAN	Ig heavy chain variable region (Fragment) OS=Homo sapiens PE=2 SV=1	1.21459	0.99001	1.05305	0.833328	0.958917	1.21176
69	382	tr|A0A109PS54|A0A109PS54_HUMAN	GCT-A8 light chain variable region (Fragment) OS=Homo sapiens PE=2 SV=1	1.63322	0.720903	1.71864	0.776106	0.756181	1.77197
70	388	tr|A0A1W6IYJ2|A0A1W6IYJ2_HUMAN	N90-VRC38.05 heavy chain variable region (Fragment) OS=Homo sapiens PE=2 SV=1	1.27547	1.31692	1.02127	0.922547	0.972546	1.27123
71	390	tr|A2NYU8|A2NYU8_HUMAN	Heavy chain Fab (Fragment) OS=Homo sapiens PE=2 SV=1	1.02187	1.15778	1.11353	0.878296	0.762722	1.33786	0.0258961
72	391	tr|V9HWB8|V9HWB8_HUMAN	Pyruvate kinase OS=Homo sapiens GN=HEL-S-30 PE=1 SV=1	1.02598	0.941955	1.33378	0.92913	0.770103	1.29537
73	394	sp|P81605|DCD_HUMAN	Dermcidin OS=Homo sapiens GN=DCD PE=1 SV=2	0.550365	0.968148	0.501713	1.9637	1.44355	0.395279	0.032343
74	395	sp|O00187|MASP2_HUMAN	Mannan-binding lectin serine protease 2 OS=Homo sapiens GN=MASP2 PE=1 SV=4	1.1998	1.06998	1.31954	0.715798	0.901407	1.47963	0.0442074
75	396	sp|Q99784|NOE1_HUMAN	Noelin OS=Homo sapiens GN=OLFM1 PE=1 SV=4	0.641051	0.816122	0.515085	0.84856	1.07722	0.682756
76	397	tr|E0D851|E0D851_HUMAN	Platelet glycoprotein Ib alpha OS=Homo sapiens GN=GP1BA PE=4 SV=1	1.01808	1.49027	1.16774	0.816401	0.803268	1.51311
77	400	tr|A0A125U0V4|A0A125U0V4_HUMAN	GCT-A2 heavy chain variable region (Fragment) OS=Homo sapiens PE=2 SV=1	1.78023	0.844007	1.07401	0.671325	0.842227	1.62895
78	401	tr|Q9NPR5|Q9NPR5_HUMAN	PTPRJ, protein tyrosine phosphatase receptor J, eta (Fragment) OS=Homo sapiens PE=2 SV=1	1.21214	0.944863	1.38911	0.831043	0.923772	1.34719
79	407	tr|K4MKW0|K4MKW0_9HIV1	Envelope glycoprotein gp160 OS=Human immunodeficiency virus 1 GN=env PE=4 SV=1	0.715557	0.652946	0.686649	0.823678	0.868114	0.809852	0.0111517
80	408	tr|D6NUX9|D6NUX9_9HIV1	Envelope glycoprotein gp160 (Fragment) OS=Human immunodeficiency virus 1 GN=env PE=4 SV=1	0.949341	0.949341	0.705265	1.04114	1.24544	0.759196
81	409	tr|A0A0A1CQS6|A0A0A1CQS6_9HIV1	Envelope glycoprotein gp160 OS=Human immunodeficiency virus 1 GN=env PE=4 SV=1	1.21227	0.881561	1.36332	1.11626	0.558007	1.37658
82	410	tr|A0A024R6B5|A0A024R6B5_HUMAN	Heat shock 70kDa protein 2, isoform CRA_a OS=Homo sapiens GN=HSPA2 PE=3 SV=1	1.01563	1.03147	1.51227	0.991761	0.662596	1.43434
83	411	sp|Q9NUQ3|TXLNG_HUMAN	Gamma-taxilin OS=Homo sapiens GN=TXLNG PE=1 SV=2	0.376171	0.242631	0.323244	3.02506	0.970748	0.157172
84	414	tr|Q7Z532|Q7Z532_HUMAN	Osteoglycin OG OS=Homo sapiens PE=2 SV=1	0.780526	1.06877	1.0228	1.29169	1.11678	0.795001
85	415	tr|Q53GF8|Q53GF8_HUMAN	Isocitrate dehydrogenase [NAD] subunit, mitochondrial (Fragment) OS=Homo sapiens PE=2 SV=1	1.26964	0.802031	0.992223	0.706301	0.463672	1.74585
86	416	tr|F8W883|F8W883_HUMAN	Unconventional myosin-XVI OS=Homo sapiens GN=MYO16 PE=1 SV=2	0.799488	0.590422	0.617205	1.55956	0.817877	0.562823
87	417	tr|E7EX29|E7EX29_HUMAN	14-3-3 protein zeta/delta (Fragment) OS=Homo sapiens GN=YWHAZ PE=1 SV=1	0.546124	0.675719	1.20874	1.3238	1.39846	0.595235
88	418	tr|B4DL49|B4DL49_HUMAN	cDNA FLJ58073, moderately similar to Cathepsin B (EC 3.4.22.1) OS=Homo sapiens PE=2 SV=1	1.19728	1.06941	1.02416	0.915083	0.71346	1.34715
89	420	tr|A0A1B0GUN9|A0A1B0GUN9_HUMAN	Espin OS=Homo sapiens GN=ESPN PE=1 SV=1	1.04273	0.766716	1.40351	0.772138	0.830635	1.33641
90	426	tr|W0GRD4|W0GRD4_9HIV1	Gp120 (Fragment) OS=Human immunodeficiency virus 1 GN=env PE=4 SV=1	0.37712	1.24084	4.46514	0.352419	0.48196	4.86038
91	427	tr|U3KQE7|U3KQE7_HUMAN	Cathepsin S (Fragment) OS=Homo sapiens GN=CTSS PE=1 SV=1	1.00412	0.499849	0.792549	1.47053	1.08967	0.598005
92	428	tr|Q9BTP0|Q9BTP0_HUMAN	Protein Wnt (Fragment) OS=Homo sapiens PE=2 SV=1	3.87804	0.42736	1.64817	0.34437	0.311406	6.05243
93	429	tr|Q5ISS9|Q5ISS9_MACFA	Tyrosine 3-monooxygenase/tryptophan 5-monooxygenase activation protein theta isoform (Fragment) OS=Macaca fascicularis PE=2 SV=1	1.38332	0.89473	1.53382	0.587495	0.965555	1.63629
94	432	tr|A8K7G2|A8K7G2_HUMAN	cDNA FLJ75762, highly similar to Homo sapiens protease, serine, 25 (PRSS25), nuclear gene encodingmitochondrial protein, transcript variant 1, mRNA OS=Homo sapiens PE=2 SV=1	0.866692	0.940014	0.711467	1.13285	1.5597	0.623491
95	436	tr|A0A0A0UY67|A0A0A0UY67_9HIV1	Protein Vpu OS=Human immunodeficiency virus 1 GN=vpu PE=3 SV=1	0.409922	0.578031	0.91388	0.7263	3.21969	0.321311
96	443	tr|Q8N6N5|Q8N6N5_HUMAN	Tubulin beta chain OS=Homo sapiens GN=TUBB2C PE=2 SV=1	1.42197	0.940206	1.07686	0.725062	0.900818	1.41012
97	448	tr|Q4QQH1|Q4QQH1_HUMAN	SLIT and NTRK-like family, member 5 OS=Homo sapiens GN=SLITRK5 PE=2 SV=1	0.757691	1.55508	2.43431	0.674496	0.513942	2.66293
98	450	tr|H3BUH4|H3BUH4_HUMAN	Protein NDRG4 OS=Homo sapiens GN=NDRG4 PE=4 SV=1	3.15259	0.656999	1.60939	0.50662	0.473518	3.68586
99	451	tr|D6P2P6|D6P2P6_9HIV1	Protein Vpr OS=Human immunodeficiency virus 1 GN=vpr PE=4 SV=1	0.72089	1.31642	3.5307	0.430299	0.498279	3.99752
100	453	tr|B4DEA7|B4DEA7_HUMAN	cDNA FLJ58131, highly similar to Secretogranin-1 OS=Homo sapiens PE=2 SV=1	1.08004	1.41313	1.02043	0.76532	0.834011	1.46461
101	454	tr|A4D1T1|A4D1T1_HUMAN	LOC389562 OS=Homo sapiens GN=LOC389562 PE=4 SV=1	1.53965	0.688376	1.60062	0.650654	0.619554	2.00945
102	455	tr|A0A0S3QMR9|A0A0S3QMR9_9HIV1	Protein Nef OS=Human immunodeficiency virus 1 GN=nef PE=3 SV=1	0.810356	0.937258	0.893985	1.33052	1.14576	0.711172	0.0237509
103	459	sp|P13727|PRG2_HUMAN	Bone marrow proteoglycan OS=Homo sapiens GN=PRG2 PE=1 SV=2	1.94123	0.859382	0.997015	0.736114	0.543156	1.97906
104	463	tr|G9I2K8|G9I2K8_HUMAN	MHC Class I antigen (Fragment) OS=Homo sapiens GN=HLA-B PE=3 SV=1	0.67706	0.995548	0.884578	1.18499	1.16874	0.724293
105	465	tr|K7EJ44|K7EJ44_HUMAN	Profilin OS=Homo sapiens GN=PFN1 PE=1 SV=1	0.868121	0.870031	0.769677	0.967435	1.55524	0.662744
106	467	tr|A2MYD6|A2MYD6_HUMAN	V1-2 protein (Fragment) OS=Homo sapiens GN=V1-2 PE=4 SV=1	0.840213	0.94087	0.854748	1.00834	1.1074	0.830547	0.0468198
107	471	tr|Q9UL88|Q9UL88_HUMAN	Myosin-reactive immunoglobulin heavy chain variable region (Fragment) OS=Homo sapiens PE=2 SV=1	1.73119	0.922897	0.913895	1.02711	0.853476	1.26484
108	472	tr|A0A024R8H7|A0A024R8H7_HUMAN	F-box and WD-40 domain protein 5, isoform CRA_a OS=Homo sapiens GN=FBXW5 PE=4 SV=1	0.862273	0.791739	0.94281	1.17347	0.995495	0.798177
